# Supplementary material for: 1-{(E)-[3-(1H-Imidazol-1-yl)-1-(4-meth­oxy­phen­yl)propyl­idene]amino}-3-(2-methyl­phen­yl)urea
Source: Acta Crystallogr Sect E Struct Rep Online. 2012 May 19;68(Pt 6):o1799–800. doi: 10.1107/S1600536812021903 (PMC3379375; doi:10.1107/S1600536812021903)
Supplement: Supplementary file 1 [file e-68-o1799-sup1.cif]

##############################################################################
#                                                                            #
# This CIF contains the data in a paper accepted for publication in          #
# Acta Crystallographica Section E. It conforms to the requirements of       #
# Notes for Authors for Acta Crystallographica Section E, and has been       #
# peer reviewed under the auspices of the IUCr Commission on Journals.       #
#                                                                            #
# Full details of the Crystallographic Information File format               #
# are given in the paper "The Crystallographic Information File (CIF):       #
# a New Standard Archive File for Crystallography" by S. R. Hall, F. H.      #
# Allen and I. D. Brown [Acta Cryst. (1991), A47, 655-685].                  #
#                                                                            #
# The current version of the core CIF dictionary is obtainable from          #
# ftp://ftp.iucr.org/pub/cif_core.dic.                                       #
#                                                                            #
# Software is freely available for graphical display of the structure(s)     #
# in this CIF. For information consult the CIF software page                 #
# http://www.iucr.org/resources/cif/software.                                #
#                                                                            #
# This file may be used for bona fide research purposes within the           #
# scientific community so long as proper attribution is given to the journal # 
# article from which it was obtained.                                        #
#                                                                            #
##############################################################################
data_global
_audit_creation_method     SHELXL-97
_journal_date_recd_electronic     2012-05-09
_journal_date_accepted     2012-05-15
_journal_name_full     'Acta Crystallographica, Section E'
_journal_year     2012
_journal_volume     68
_journal_issue      6
_journal_page_first     o1799
_journal_page_last     o1800
_journal_paper_category     QO
_journal_paper_doi     10.1107/S1600536812021903
_journal_coeditor_code     GG2079
_publ_contact_author_name     ' Edward RT Tiekink '
_publ_contact_author_address
;
Department of Chemistry, University of Malaya,
50603 Kuala Lumpur, Malaysia
;
_publ_contact_author_email
;
edward.tiekink@gmail.com
;
_publ_contact_author_fax     ' +60 3 7967 4193 '
_publ_contact_author_phone     ' +60 3 7967 6775 '
_publ_section_title
;\
1-{(<i>E</i>)-[3-(1<i>H</i>-Imidazol-1-yl)-1-(4-methoxyphenyl)propylidene]\
amino}-3-(2-methylphenyl)urea
;
loop_
    _publ_author_name
    _publ_author_footnote
    _publ_author_address
    'Mohamed I. Attia'
;
Additional correspondence author, e-mail: mattia@ksu.edu.sa.
;
;
Department of Pharmaceutical Chemistry, College of Pharmacy,
King Saud University, Riyadh 11451,
Saudi Arabia
and
Medicinal and Pharmaceutical Chemistry Department,
Pharmaceutical and Drug Industries Research Division,
National Research Centre, 12622, Dokki, Giza, Egypt
;
    'Mohamed N. Aboul-Enein' .
;
Medicinal and Pharmaceutical Chemistry Department,
Pharmaceutical and Drug Industries Research Division,
National Research Centre, 12622, Dokki, Giza, Egypt
;
    'Nasser R. El-Brollosy' .
;
Department of Pharmaceutical Chemistry, College of Pharmacy,
King Saud University, Riyadh 11451, Saudi Arabia
;
    'Ng, Seik Weng' .
;
     Department of Chemistry
     University of Malaya
     50603 Kuala Lumpur
     Malaysia
     and
     Chemistry Department
     Faculty of Science
     King Abdulaziz University
     PO Box 80203 Jeddah
     Saudi Arabia
;
    'Tiekink, Edward R. T.' .
;
Department of Chemistry, University of Malaya,
50603 Kuala Lumpur, Malaysia
;
data_I
_audit_creation_method     SHELXL-97
_chemical_name_systematic
;
1-{(<i>E</i>)-[3-(1<i>H</i>-Imidazol-1-yl)-1-(4-
methoxyphenyl)propylidene]amino}-3-(2-methylphenyl)urea
;
_chemical_name_common     ?
_chemical_formula_moiety     'C21 H23 N5 O2'
_chemical_formula_sum     'C21 H23 N5 O2'
_chemical_formula_iupac     'C21 H23 N5 O2'
_chemical_formula_weight     377.44
_chemical_melting_point     364
_symmetry_cell_setting     monoclinic
_symmetry_space_group_name_H-M     'P 21/c'
_symmetry_space_group_name_Hall     '-P 2ybc'
loop_
    _symmetry_equiv_pos_as_xyz
    'x, y, z'
    '-x, y+1/2, -z+1/2'
    '-x, -y, -z'
    'x, -y-1/2, z-1/2'
_cell_length_a     10.7798(12)
_cell_length_b     20.7750(19)
_cell_length_c     8.7652(18)
_cell_angle_alpha     90.00
_cell_angle_beta     105.318(15)
_cell_angle_gamma     90.00
_cell_volume     1893.2(5)
_cell_formula_units_Z     4
_cell_measurement_reflns_used     1904
_cell_measurement_theta_min     2.3943
_cell_measurement_theta_max     27.5017
_cell_measurement_temperature     100(2)
_exptl_crystal_description     prism
_exptl_crystal_colour     colourless
_exptl_crystal_size_max     0.35
_exptl_crystal_size_mid     0.15
_exptl_crystal_size_min     0.03
_exptl_crystal_density_diffrn     1.324
_exptl_crystal_density_meas     ?
_exptl_crystal_density_method     'not measured'
_exptl_crystal_F_000     800
_exptl_absorpt_coefficient_mu     0.088
_exptl_absorpt_correction_type     multi-scan
_exptl_absorpt_process_details     '(CrysAlis PRO; Agilent, 2011)'
_exptl_absorpt_correction_T_min     0.69163
_exptl_absorpt_correction_T_max     1.0000
_diffrn_ambient_temperature     100(2)
_diffrn_radiation_type     MoK\a
_diffrn_radiation_wavelength     0.71073
_diffrn_radiation_source     'SuperNova (Mo) X-ray Source'
_diffrn_radiation_monochromator     Mirror
_diffrn_measurement_device_type
                  'Agilent SuperNova Dual diffractometer with an Atlas detector'
_diffrn_measurement_method     '\w scan'
_diffrn_detector_area_resol_mean     10.4041
_diffrn_reflns_number     15110
_diffrn_reflns_av_R_equivalents     0.080
_diffrn_reflns_av_sigmaI/netI     0.0934
_diffrn_reflns_theta_min     2.60
_diffrn_reflns_theta_max     27.67
_diffrn_reflns_theta_full     27.67
_diffrn_measured_fraction_theta_max     0.995
_diffrn_measured_fraction_theta_full     0.995
_diffrn_reflns_limit_h_min     -12
_diffrn_reflns_limit_h_max     14
_diffrn_reflns_limit_k_min     -27
_diffrn_reflns_limit_k_max     27
_diffrn_reflns_limit_l_min     -11
_diffrn_reflns_limit_l_max     11
_diffrn_standards_number     0
_diffrn_standards_interval_count     0
_diffrn_standards_interval_time     0
_diffrn_standards_decay_%     0
_refine_special_details
;
Refinement of <i>F</i>^2^ against ALL reflections. The weighted <i>R</i>-factor
<i>wR</i> and goodness of fit <i>S</i> are based on <i>F</i>^2^, conventional
<i>R</i>-factors <i>R</i> are based on <i>F</i>, with <i>F</i> set to zero for
negative <i>F</i>^2^. The threshold expression of <i>F</i>^2^ >
\s(<i>F</i>^2^) is used only for calculating <i>R</i>-factors(gt) <i>etc</i>.
and is not relevant to the choice of reflections for refinement.
<i>R</i>-factors based on <i>F</i>^2^ are statistically about twice as large
as those based on <i>F</i>, and <i>R</i>- factors based on ALL data will be
even larger.
;
_reflns_number_total     7494
_reflns_number_gt     4657
_reflns_threshold_expression     I>2\s(I)
_refine_ls_structure_factor_coef     Fsqd
_refine_ls_matrix_type     full
_refine_ls_R_factor_all     0.1063
_refine_ls_R_factor_gt     0.0635
_refine_ls_wR_factor_gt     0.2009
_refine_ls_wR_factor_ref     0.2156
_refine_ls_goodness_of_fit_ref     0.984
_refine_ls_restrained_S_all     0.984
_refine_ls_number_reflns     7494
_refine_ls_number_parameters     263
_refine_ls_number_restraints     0
_refine_ls_hydrogen_treatment     mixed
_refine_ls_weighting_scheme     calc
_refine_ls_weighting_details
                      'w=1/[\s^2^(Fo^2^)+(0.1326P)^2^] where P=(Fo^2^+2Fc^2^)/3'
_atom_sites_solution_hydrogens     geom
_atom_sites_solution_primary     direct
_atom_sites_solution_secondary     difmap
_refine_ls_shift/su_max     0.000
_refine_ls_shift/su_mean     0.000
_refine_diff_density_max     0.312
_refine_diff_density_min     -0.319
_refine_ls_extinction_method     none
_refine_ls_extinction_coef     ?
loop_
    _atom_type_symbol
    _atom_type_description
    _atom_type_scat_dispersion_real
    _atom_type_scat_dispersion_imag
    _atom_type_scat_source
    'C' 'C' 0.0033 0.0016
                         'International Tables Vol C Tables 4.2.6.8 and 6.1.1.4'
    'H' 'H' 0.0000 0.0000
                         'International Tables Vol C Tables 4.2.6.8 and 6.1.1.4'
    'N' 'N' 0.0061 0.0033
                         'International Tables Vol C Tables 4.2.6.8 and 6.1.1.4'
    'O' 'O' 0.0106 0.0060
                         'International Tables Vol C Tables 4.2.6.8 and 6.1.1.4'
_computing_data_collection     'CrysAlis PRO (Agilent, 2011)'
_computing_cell_refinement     'CrysAlis PRO (Agilent, 2011)'
_computing_data_reduction     'CrysAlis PRO (Agilent, 2011)'
_computing_structure_solution     'SHELXS97 (Sheldrick, 2008)'
_computing_structure_refinement     'SHELXL97 (Sheldrick, 2008)'
_computing_molecular_graphics
;
ORTEP-3 (Farrugia, 1997) and DIAMOND (Brandenburg, 2006)
;
_computing_publication_material     'publCIF (Westrip, 2010)'
loop_
    _atom_site_type_symbol
    _atom_site_label
    _atom_site_fract_x
    _atom_site_fract_y
    _atom_site_fract_z
    _atom_site_U_iso_or_equiv
    _atom_site_adp_type
    _atom_site_calc_flag
    _atom_site_refinement_flags
    _atom_site_occupancy
    _atom_site_symmetry_multiplicity
    _atom_site_disorder_assembly
    _atom_site_disorder_group
    O O1 0.84974(15) 0.35509(7) 0.8918(2) 0.0223(4) Uani d . 1 1 . .
    O O2 1.35476(15) 0.69761(8) 0.6108(2) 0.0274(4) Uani d . 1 1 . .
    N N1 1.05626(18) 0.39321(9) 0.9372(2) 0.0179(5) Uani d . 1 1 . .
    H H1n 1.091(2) 0.4294(12) 0.919(3) 0.024(7) Uiso d . 1 1 . .
    N N2 0.88515(19) 0.45303(9) 0.7984(3) 0.0192(5) Uani d . 1 1 . .
    H H2n 0.803(3) 0.4582(11) 0.770(3) 0.020(7) Uiso d . 1 1 . .
    N N3 0.97616(17) 0.49398(9) 0.7705(3) 0.0181(4) Uani d . 1 1 . .
    N N4 0.61494(17) 0.54805(8) 0.3870(2) 0.0166(4) Uani d . 1 1 . .
    N N5 0.40525(18) 0.53958(9) 0.2745(3) 0.0230(5) Uani d . 1 1 . .
    C C1 1.1287(2) 0.34837(10) 1.0450(3) 0.0173(5) Uani d . 1 1 . .
    C C2 1.0727(2) 0.30283(10) 1.1230(3) 0.0212(5) Uani d . 1 1 . .
    H H2A 0.9817 0.3003 1.1018 0.025 Uiso calc R 1 1 . .
    C C3 1.1496(2) 0.26135(11) 1.2310(3) 0.0261(6) Uani d . 1 1 . .
    H H3 1.1111 0.2306 1.2845 0.031 Uiso calc R 1 1 . .
    C C4 1.2818(2) 0.26431(11) 1.2618(3) 0.0262(6) Uani d . 1 1 . .
    H H4 1.3343 0.2357 1.3360 0.031 Uiso calc R 1 1 . .
    C C5 1.3371(2) 0.30935(11) 1.1838(3) 0.0249(6) Uani d . 1 1 . .
    H H5 1.4281 0.3112 1.2056 0.030 Uiso calc R 1 1 . .
    C C6 1.2633(2) 0.35195(11) 1.0743(3) 0.0199(5) Uani d . 1 1 . .
    C C7 1.3245(2) 0.40109(12) 0.9928(3) 0.0263(6) Uani d . 1 1 . .
    H H7A 1.2901 0.3967 0.8780 0.040 Uiso calc R 1 1 . .
    H H7B 1.4178 0.3944 1.0214 0.040 Uiso calc R 1 1 . .
    H H7C 1.3055 0.4443 1.0255 0.040 Uiso calc R 1 1 . .
    C C8 0.9257(2) 0.39659(10) 0.8786(3) 0.0172(5) Uani d . 1 1 . .
    C C9 0.9418(2) 0.54534(9) 0.6881(3) 0.0156(5) Uani d . 1 1 . .
    C C10 1.0481(2) 0.58629(10) 0.6644(3) 0.0170(5) Uani d . 1 1 . .
    C C11 1.1687(2) 0.58495(10) 0.7738(3) 0.0171(5) Uani d . 1 1 . .
    H H11 1.1824 0.5577 0.8638 0.020 Uiso calc R 1 1 . .
    C C12 1.2674(2) 0.62245(11) 0.7526(3) 0.0202(5) Uani d . 1 1 . .
    H H12 1.3486 0.6212 0.8285 0.024 Uiso calc R 1 1 . .
    C C13 1.2499(2) 0.66239(10) 0.6209(3) 0.0191(5) Uani d . 1 1 . .
    C C14 1.1307(2) 0.66451(10) 0.5107(3) 0.0206(5) Uani d . 1 1 . .
    H H14 1.1175 0.6912 0.4197 0.025 Uiso calc R 1 1 . .
    C C15 1.0311(2) 0.62687(10) 0.5357(3) 0.0201(5) Uani d . 1 1 . .
    H H15 0.9489 0.6292 0.4620 0.024 Uiso calc R 1 1 . .
    C C16 1.3358(2) 0.74429(11) 0.4871(3) 0.0291(6) Uani d . 1 1 . .
    H H16A 1.4176 0.7657 0.4912 0.044 Uiso calc R 1 1 . .
    H H16B 1.2728 0.7763 0.5006 0.044 Uiso calc R 1 1 . .
    H H16C 1.3040 0.7229 0.3845 0.044 Uiso calc R 1 1 . .
    C C17 0.8032(2) 0.56417(10) 0.6144(3) 0.0164(5) Uani d . 1 1 . .
    H H17A 0.7981 0.6112 0.5958 0.020 Uiso calc R 1 1 . .
    H H17B 0.7510 0.5537 0.6886 0.020 Uiso calc R 1 1 . .
    C C18 0.7482(2) 0.52920(10) 0.4584(3) 0.0174(5) Uani d . 1 1 . .
    H H18A 0.8008 0.5393 0.3845 0.021 Uiso calc R 1 1 . .
    H H18B 0.7523 0.4822 0.4772 0.021 Uiso calc R 1 1 . .
    C C19 0.5669(2) 0.60937(11) 0.3609(3) 0.0226(6) Uani d . 1 1 . .
    H H19 0.6141 0.6483 0.3862 0.027 Uiso calc R 1 1 . .
    C C20 0.4397(2) 0.60370(11) 0.2921(3) 0.0235(6) Uani d . 1 1 . .
    H H20 0.3821 0.6388 0.2604 0.028 Uiso calc R 1 1 . .
    C C21 0.5137(2) 0.50860(11) 0.3321(3) 0.0212(6) Uani d . 1 1 . .
    H H21 0.5201 0.4630 0.3348 0.025 Uiso calc R 1 1 . .
loop_
    _atom_site_aniso_label
    _atom_site_aniso_U_11
    _atom_site_aniso_U_22
    _atom_site_aniso_U_33
    _atom_site_aniso_U_12
    _atom_site_aniso_U_13
    _atom_site_aniso_U_23
    O1 0.0201(8) 0.0256(8) 0.0198(10) -0.0039(7) 0.0030(7) 0.0045(7)
    O2 0.0192(9) 0.0309(9) 0.0319(12) -0.0056(7) 0.0066(8) 0.0031(8)
    N1 0.0172(10) 0.0152(9) 0.0202(12) -0.0024(8) 0.0031(9) 0.0063(8)
    N2 0.0131(10) 0.0224(10) 0.0207(12) -0.0005(8) 0.0019(9) 0.0047(9)
    N3 0.0165(10) 0.0220(10) 0.0162(11) -0.0015(8) 0.0051(8) -0.0004(8)
    N4 0.0145(9) 0.0216(9) 0.0127(11) -0.0001(7) 0.0020(8) 0.0002(8)
    N5 0.0172(10) 0.0275(11) 0.0224(12) 0.0039(8) 0.0019(9) 0.0017(9)
    C1 0.0215(12) 0.0173(11) 0.0106(12) 0.0054(9) 0.0000(10) -0.0029(9)
    C2 0.0232(13) 0.0213(12) 0.0179(14) -0.0024(9) 0.0030(11) -0.0015(10)
    C3 0.0367(15) 0.0209(12) 0.0192(15) -0.0027(10) 0.0050(12) 0.0019(10)
    C4 0.0346(14) 0.0200(12) 0.0194(15) 0.0101(10) -0.0012(12) 0.0027(10)
    C5 0.0213(13) 0.0306(13) 0.0198(14) 0.0063(10) 0.0003(11) -0.0065(11)
    C6 0.0221(12) 0.0229(11) 0.0139(13) 0.0017(9) 0.0032(10) -0.0041(10)
    C7 0.0155(12) 0.0370(14) 0.0252(15) 0.0038(10) 0.0031(11) 0.0067(12)
    C8 0.0206(12) 0.0212(11) 0.0104(12) -0.0026(9) 0.0051(10) -0.0021(10)
    C9 0.0168(11) 0.0154(10) 0.0136(13) -0.0004(9) 0.0018(9) -0.0018(9)
    C10 0.0154(11) 0.0184(11) 0.0164(13) 0.0018(9) 0.0027(10) -0.0051(10)
    C11 0.0203(12) 0.0164(10) 0.0137(13) 0.0026(9) 0.0029(10) -0.0013(9)
    C12 0.0131(11) 0.0256(12) 0.0198(14) 0.0044(9) 0.0009(10) -0.0051(10)
    C13 0.0160(12) 0.0190(11) 0.0236(14) 0.0009(9) 0.0073(10) -0.0054(10)
    C14 0.0219(12) 0.0206(11) 0.0182(14) -0.0002(9) 0.0036(10) 0.0028(10)
    C15 0.0148(11) 0.0216(11) 0.0213(14) 0.0028(9) 0.0000(10) -0.0015(10)
    C16 0.0287(14) 0.0244(12) 0.0383(19) -0.0028(11) 0.0158(13) 0.0034(12)
    C17 0.0138(11) 0.0195(11) 0.0161(13) 0.0040(8) 0.0043(10) 0.0007(10)
    C18 0.0142(11) 0.0203(11) 0.0171(13) 0.0028(9) 0.0031(10) -0.0008(10)
    C19 0.0221(12) 0.0188(11) 0.0263(15) 0.0020(9) 0.0050(11) 0.0015(11)
    C20 0.0212(13) 0.0247(12) 0.0233(15) 0.0077(10) 0.0034(11) 0.0034(11)
    C21 0.0182(12) 0.0247(12) 0.0189(15) 0.0008(9) 0.0017(11) -0.0016(11)
_geom_special_details
;
All e.s.d.'s (except the e.s.d. in the dihedral angle between two l.s. planes)
are estimated using the full covariance matrix. The cell e.s.d.'s are taken
into account individually in the estimation of e.s.d.'s in distances, angles
and torsion angles; correlations between e.s.d.'s in cell parameters are only
used when they are defined by crystal symmetry. An approximate (isotropic)
treatment of cell e.s.d.'s is used for estimating e.s.d.'s involving l.s.
planes.
;
loop_
    _geom_bond_atom_site_label_1
    _geom_bond_atom_site_label_2
    _geom_bond_site_symmetry_2
    _geom_bond_distance
    _geom_bond_publ_flag
    O1 C8 . 1.216(3) ?
    O2 C13 . 1.369(3) ?
    O2 C16 . 1.429(3) ?
    N1 C8 . 1.366(3) ?
    N1 C1 . 1.408(3) ?
    N1 H1n . 0.87(3) ?
    N2 N3 . 1.369(3) ?
    N2 C8 . 1.378(3) ?
    N2 H2n . 0.87(3) ?
    N3 C9 . 1.287(3) ?
    N4 C21 . 1.348(3) ?
    N4 C19 . 1.371(3) ?
    N4 C18 . 1.460(3) ?
    N5 C21 . 1.313(3) ?
    N5 C20 . 1.381(3) ?
    C1 C2 . 1.394(3) ?
    C1 C6 . 1.408(3) ?
    C2 C3 . 1.383(3) ?
    C2 H2A . 0.9500 ?
    C3 C4 . 1.380(4) ?
    C3 H3 . 0.9500 ?
    C4 C5 . 1.384(4) ?
    C4 H4 . 0.9500 ?
    C5 C6 . 1.390(3) ?
    C5 H5 . 0.9500 ?
    C6 C7 . 1.495(3) ?
    C7 H7A . 0.9800 ?
    C7 H7B . 0.9800 ?
    C7 H7C . 0.9800 ?
    C9 C10 . 1.485(3) ?
    C9 C17 . 1.514(3) ?
    C10 C15 . 1.381(3) ?
    C10 C11 . 1.397(3) ?
    C11 C12 . 1.371(3) ?
    C11 H11 . 0.9500 ?
    C12 C13 . 1.393(3) ?
    C12 H12 . 0.9500 ?
    C13 C14 . 1.389(3) ?
    C14 C15 . 1.392(3) ?
    C14 H14 . 0.9500 ?
    C15 H15 . 0.9500 ?
    C16 H16A . 0.9800 ?
    C16 H16B . 0.9800 ?
    C16 H16C . 0.9800 ?
    C17 C18 . 1.523(3) ?
    C17 H17A . 0.9900 ?
    C17 H17B . 0.9900 ?
    C18 H18A . 0.9900 ?
    C18 H18B . 0.9900 ?
    C19 C20 . 1.349(3) ?
    C19 H19 . 0.9500 ?
    C20 H20 . 0.9500 ?
    C21 H21 . 0.9500 ?
loop_
    _geom_angle_atom_site_label_1
    _geom_angle_atom_site_label_2
    _geom_angle_atom_site_label_3
    _geom_angle_site_symmetry_1
    _geom_angle_site_symmetry_3
    _geom_angle
    _geom_angle_publ_flag
    C13 O2 C16 . . 117.18(18) ?
    C8 N1 C1 . . 128.3(2) ?
    C8 N1 H1n . . 109.8(16) ?
    C1 N1 H1n . . 120.2(17) ?
    N3 N2 C8 . . 118.31(19) ?
    N3 N2 H2n . . 126.9(16) ?
    C8 N2 H2n . . 114.7(16) ?
    C9 N3 N2 . . 120.13(19) ?
    C21 N4 C19 . . 105.71(18) ?
    C21 N4 C18 . . 127.00(18) ?
    C19 N4 C18 . . 127.29(18) ?
    C21 N5 C20 . . 104.13(19) ?
    C2 C1 C6 . . 120.4(2) ?
    C2 C1 N1 . . 122.9(2) ?
    C6 C1 N1 . . 116.7(2) ?
    C3 C2 C1 . . 120.0(2) ?
    C3 C2 H2A . . 120.0 ?
    C1 C2 H2A . . 120.0 ?
    C4 C3 C2 . . 120.5(2) ?
    C4 C3 H3 . . 119.8 ?
    C2 C3 H3 . . 119.8 ?
    C3 C4 C5 . . 119.4(2) ?
    C3 C4 H4 . . 120.3 ?
    C5 C4 H4 . . 120.3 ?
    C4 C5 C6 . . 122.0(2) ?
    C4 C5 H5 . . 119.0 ?
    C6 C5 H5 . . 119.0 ?
    C5 C6 C1 . . 117.8(2) ?
    C5 C6 C7 . . 121.4(2) ?
    C1 C6 C7 . . 120.8(2) ?
    C6 C7 H7A . . 109.5 ?
    C6 C7 H7B . . 109.5 ?
    H7A C7 H7B . . 109.5 ?
    C6 C7 H7C . . 109.5 ?
    H7A C7 H7C . . 109.5 ?
    H7B C7 H7C . . 109.5 ?
    O1 C8 N1 . . 125.5(2) ?
    O1 C8 N2 . . 121.4(2) ?
    N1 C8 N2 . . 113.09(19) ?
    N3 C9 C10 . . 115.8(2) ?
    N3 C9 C17 . . 124.0(2) ?
    C10 C9 C17 . . 120.22(19) ?
    C15 C10 C11 . . 118.1(2) ?
    C15 C10 C9 . . 121.5(2) ?
    C11 C10 C9 . . 120.3(2) ?
    C12 C11 C10 . . 120.7(2) ?
    C12 C11 H11 . . 119.6 ?
    C10 C11 H11 . . 119.6 ?
    C11 C12 C13 . . 120.7(2) ?
    C11 C12 H12 . . 119.6 ?
    C13 C12 H12 . . 119.6 ?
    O2 C13 C14 . . 124.5(2) ?
    O2 C13 C12 . . 116.0(2) ?
    C14 C13 C12 . . 119.6(2) ?
    C13 C14 C15 . . 118.9(2) ?
    C13 C14 H14 . . 120.6 ?
    C15 C14 H14 . . 120.6 ?
    C10 C15 C14 . . 122.0(2) ?
    C10 C15 H15 . . 119.0 ?
    C14 C15 H15 . . 119.0 ?
    O2 C16 H16A . . 109.5 ?
    O2 C16 H16B . . 109.5 ?
    H16A C16 H16B . . 109.5 ?
    O2 C16 H16C . . 109.5 ?
    H16A C16 H16C . . 109.5 ?
    H16B C16 H16C . . 109.5 ?
    C9 C17 C18 . . 111.45(18) ?
    C9 C17 H17A . . 109.3 ?
    C18 C17 H17A . . 109.3 ?
    C9 C17 H17B . . 109.3 ?
    C18 C17 H17B . . 109.3 ?
    H17A C17 H17B . . 108.0 ?
    N4 C18 C17 . . 111.24(18) ?
    N4 C18 H18A . . 109.4 ?
    C17 C18 H18A . . 109.4 ?
    N4 C18 H18B . . 109.4 ?
    C17 C18 H18B . . 109.4 ?
    H18A C18 H18B . . 108.0 ?
    C20 C19 N4 . . 106.7(2) ?
    C20 C19 H19 . . 126.6 ?
    N4 C19 H19 . . 126.6 ?
    C19 C20 N5 . . 110.2(2) ?
    C19 C20 H20 . . 124.9 ?
    N5 C20 H20 . . 124.9 ?
    N5 C21 N4 . . 113.2(2) ?
    N5 C21 H21 . . 123.4 ?
    N4 C21 H21 . . 123.4 ?
loop_
    _geom_torsion_atom_site_label_1
    _geom_torsion_atom_site_label_2
    _geom_torsion_atom_site_label_3
    _geom_torsion_atom_site_label_4
    _geom_torsion_site_symmetry_1
    _geom_torsion_site_symmetry_2
    _geom_torsion_site_symmetry_3
    _geom_torsion_site_symmetry_4
    _geom_torsion
    _geom_torsion_publ_flag
    C8 N2 N3 C9 . . . . 176.0(2) ?
    C8 N1 C1 C2 . . . . -7.1(4) ?
    C8 N1 C1 C6 . . . . 174.0(2) ?
    C6 C1 C2 C3 . . . . 0.8(4) ?
    N1 C1 C2 C3 . . . . -178.1(2) ?
    C1 C2 C3 C4 . . . . -0.5(4) ?
    C2 C3 C4 C5 . . . . 0.2(4) ?
    C3 C4 C5 C6 . . . . -0.1(4) ?
    C4 C5 C6 C1 . . . . 0.4(4) ?
    C4 C5 C6 C7 . . . . 179.0(2) ?
    C2 C1 C6 C5 . . . . -0.7(3) ?
    N1 C1 C6 C5 . . . . 178.2(2) ?
    C2 C1 C6 C7 . . . . -179.3(2) ?
    N1 C1 C6 C7 . . . . -0.3(3) ?
    C1 N1 C8 O1 . . . . -11.9(4) ?
    C1 N1 C8 N2 . . . . 168.7(2) ?
    N3 N2 C8 O1 . . . . -171.8(2) ?
    N3 N2 C8 N1 . . . . 7.6(3) ?
    N2 N3 C9 C10 . . . . -179.8(2) ?
    N2 N3 C9 C17 . . . . -1.1(4) ?
    N3 C9 C10 C15 . . . . 154.6(2) ?
    C17 C9 C10 C15 . . . . -24.1(3) ?
    N3 C9 C10 C11 . . . . -25.8(3) ?
    C17 C9 C10 C11 . . . . 155.4(2) ?
    C15 C10 C11 C12 . . . . -0.7(3) ?
    C9 C10 C11 C12 . . . . 179.8(2) ?
    C10 C11 C12 C13 . . . . -0.5(3) ?
    C16 O2 C13 C14 . . . . 6.7(3) ?
    C16 O2 C13 C12 . . . . -173.1(2) ?
    C11 C12 C13 O2 . . . . -179.7(2) ?
    C11 C12 C13 C14 . . . . 0.5(3) ?
    O2 C13 C14 C15 . . . . -179.2(2) ?
    C12 C13 C14 C15 . . . . 0.6(3) ?
    C11 C10 C15 C14 . . . . 1.8(3) ?
    C9 C10 C15 C14 . . . . -178.7(2) ?
    C13 C14 C15 C10 . . . . -1.8(4) ?
    N3 C9 C17 C18 . . . . -81.8(3) ?
    C10 C9 C17 C18 . . . . 96.8(2) ?
    C21 N4 C18 C17 . . . . -130.0(2) ?
    C19 N4 C18 C17 . . . . 50.5(3) ?
    C9 C17 C18 N4 . . . . -179.38(18) ?
    C21 N4 C19 C20 . . . . 0.1(3) ?
    C18 N4 C19 C20 . . . . 179.7(2) ?
    N4 C19 C20 N5 . . . . 0.3(3) ?
    C21 N5 C20 C19 . . . . -0.6(3) ?
    C20 N5 C21 N4 . . . . 0.7(3) ?
    C19 N4 C21 N5 . . . . -0.5(3) ?
    C18 N4 C21 N5 . . . . 179.9(2) ?
loop_
    _geom_hbond_atom_site_label_D
    _geom_hbond_atom_site_label_H
    _geom_hbond_atom_site_label_A
    _geom_hbond_site_symmetry_A
    _geom_hbond_distance_DH
    _geom_hbond_distance_HA
    _geom_hbond_distance_DA
    _geom_hbond_angle_DHA
    N1 H1n N3 . 0.87(3) 2.04(2) 2.568(3) 118(2)
    N2 H2n N5 3_666 0.87(3) 2.17(3) 3.029(3) 171(2)
    C16 H16B O1 2_756 0.98 2.44 3.398(3) 165
    C20 H20 O1 3_666 0.95 2.51 3.226(3) 133
    C17 H17A Cg2 3_767 0.99 2.80 3.391(3) 119
    C18 H18B Cg3 3_766 0.99 2.78 3.569(2) 137
