# Supplementary material for: 1-{(E)-[3-(1H-Imidazol-1-yl)-1-(4-meth­oxy­phen­yl)propyl­idene]amino}-3-(2-methyl­phen­yl)urea
Source: Acta Crystallogr Sect E Struct Rep Online. 2012 May 19;68(Pt 6):o1799–800. doi: 10.1107/S1600536812021903 (PMC3379375; doi:10.1107/S1600536812021903)
Supplement: Supplementary file 2 [file e-68-o1799-Isup2.hkl]

# 
# h,k,l, Fc-squared, Fo-squared, sigma(Fo-squared) and status flag 
# 
data_I
_shelx_title '  P21/c  48.3(1)% twin' 
_shelx_refln_list_code          4 
_shelx_F_calc_maximum      199.31 
_exptl_crystal_F_000       800.00 
_reflns_d_resolution_high  0.7653 
 
loop_ 
 _symmetry_equiv_pos_as_xyz 
 'x, y, z' 
 '-x, y+1/2, -z+1/2' 
 '-x, -y, -z' 
 'x, -y-1/2, z-1/2' 
 
_cell_length_a    10.7798 
_cell_length_b    20.7750 
_cell_length_c     8.7652 
_cell_angle_alpha  90.000 
_cell_angle_beta  105.318 
_cell_angle_gamma  90.000 
 
_shelx_F_squared_multiplier     1.000 
 
loop_ 
 _refln_index_h 
 _refln_index_k 
 _refln_index_l 
 _refln_F_squared_calc 
 _refln_F_squared_meas 
 _refln_F_squared_sigma 
 _refln_observed_status 
   0   0  -2     1043.72     1124.46     28.75 o 
   0   0  -4       17.99        9.02      8.19 o 
   0   0   6      221.71      240.65     28.54 o 
   0   0   8     1100.67      962.12     56.60 o 
   0   0  10       17.08       22.78     25.84 o 
   0   1  -1      664.68      607.42     10.12 o 
   0  -1  -2      225.74      243.50      8.57 o 
   0  -1  -3     4607.74     4747.72     39.69 o 
   0   1   4      192.11      175.10      9.14 o 
   0  -1   5        0.48       -2.26      6.76 o 
   0  -1  -6      398.32      370.67     22.40 o 
   0  -1   7      271.79      263.07     22.56 o 
   0  -1   8       84.17       58.14     21.34 o 
   0   1   9      241.21      187.47     29.72 o 
   0   1  10        5.38       14.33     19.75 o 
   0  -1  11      137.54      106.13     26.48 o 
   0  -2  -1      489.09      469.08      6.05 o 
   0  -2  -2     1975.44     1989.71     20.26 o 
   0  -2  -3     1437.75     1274.18     23.87 o 
   0  -2  -4       10.29       10.40      6.24 o 
   0  -2  -5       75.73       76.06      8.47 o 
   0   2   6      409.87      462.63     23.67 o 
   0  -2   7       63.88       46.78     14.95 o 
   0   2   8      362.18      405.99     30.05 o 
   0   2   9      100.20       76.92     23.10 o 
   0  -2  10        0.32        6.43     19.39 o 
   0   2  11      125.13      117.95     29.57 o 
   0   3  -1     2205.31     2147.42     11.93 o 
   0  -3  -2     1025.27     1025.84     14.48 o 
   0   3   3      384.95      406.70     12.07 o 
   0  -3  -4       15.33       11.50      6.31 o 
   0   3  -5      122.11       97.79     10.00 o 
   0  -3  -6      222.09      213.30     18.10 o 
   0  -3   7       44.52       38.44     14.57 o 
   0   3   8      179.88      201.41     22.83 o 
   0   3   9      113.74      136.01     26.56 o 
   0   3  10       21.49       11.84     19.97 o 
   0  -4   0     3789.48     3913.21     21.42 o 
   0  -4   1     4912.56     4896.13     17.41 o 
   0   4   2     3649.78     3707.48     19.48 o 
   0  -4  -3      831.82      955.73     17.29 o 
   0   4  -4      777.32      751.83     18.12 o 
   0   4   5      153.11      168.75     11.65 o 
   0   4   6       19.41       23.21     11.45 o 
   0  -4   7       27.23       34.98     14.61 o 
   0  -4   8       57.02       58.80     20.36 o 
   0  -4   9      399.23      425.33     31.25 o 
   0   4  10        1.68      -10.00     18.91 o 
   0   5  -1     1509.22     1398.85     10.05 o 
   0   5  -2       54.92       51.87      3.94 o 
   0  -5   3      888.49      943.31     15.04 o 
   0   5  -4      621.61      655.45     16.97 o 
   0   5  -5      166.61      198.86     12.30 o 
   0   5   6      254.47      259.73     16.13 o 
   0   5   7        2.08       12.18     12.87 o 
   0   5   8        4.61        2.50     22.77 o 
   0   5   9       66.71       36.81     24.24 o 
   0  -5  10      287.63      275.66     28.24 o 
   0  -6   0      675.44      628.26     11.16 o 
   0  -6   1      326.54      334.51      5.74 o 
   0  -6  -2      614.70      661.79      8.73 o 
   0  -6   3      682.41      751.87     12.86 o 
   0   6  -4      342.15      338.16     11.15 o 
   0   6   5      996.51     1037.72     23.20 o 
   0   6  -5     1245.51     1365.55     57.23 o 
   0  -6   6       34.71       44.17     10.86 o 
   0  -6   7      119.96      120.61     16.84 o 
   0   6   8       83.99       87.86     22.75 o 
   0  -6   9       40.26       60.66     22.45 o 
   0  -6  10        0.00       -5.82     18.58 o 
   0  -7   1      126.42      145.38      4.19 o 
   0   7   2      242.04      212.20      5.44 o 
   0   7   3      337.33      391.41      8.52 o 
   0   7  -4      876.76      909.26     16.44 o 
   0   7   5      724.23      730.41     22.49 o 
   0  -7   6        5.46       17.70     11.68 o 
   0   7   7       89.20      111.33     15.86 o 
   0  -7   8      110.85      108.93     22.37 o 
   0   7   9      130.96      159.11     23.62 o 
   0  -7  10       12.48       10.29     14.62 o 
   0  -8   0      922.11     1029.48     16.09 o 
   0   8  -1     1267.61     1302.21     11.57 o 
   0  -8   2       49.16       45.71      3.36 o 
   0  -8   3     1970.91     2079.20     18.49 o 
   0  -8  -4     1594.06     1717.60     21.98 o 
   0   8   5        0.94        2.39      6.77 o 
   0  -8   5       10.92       -1.22     28.15 o 
   0  -8  -6       90.45       87.08     13.10 o 
   0   8   7      257.26      238.25     14.75 o 
   0  -8   8       10.42       20.04     15.03 o 
   0  -8   9       11.79       -4.24     28.60 o 
   0   8  10      272.97      291.85     27.41 o 
   0   9   1      414.26      445.06      8.31 o 
   0  -9  -2       99.80      121.16      4.72 o 
   0  -9   3       28.91       28.36      4.11 o 
   0  -9  -4      563.00      573.24     13.20 o 
   0  -9   5       56.60       41.52      7.75 o 
   0   9   6       29.46       42.41     11.16 o 
   0  -9   7       10.27        7.04     11.50 o 
   0  -9   8      100.02       98.25     19.23 o 
   0  -9   9      333.96      365.42     29.18 o 
   0  -9  10        4.96       26.99     32.90 o 
   0 -10   0      246.75      304.04      9.09 o 
   0  10  -1     1140.67     1322.77     14.58 o 
   0  10   2      106.14      125.53      4.73 o 
   0 -10  -3     1263.89     1458.52     18.15 o 
   0 -10  -4      155.90      159.09      8.25 o 
   0  10   5      153.40      145.48      9.83 o 
   0 -10   5      153.91      135.91     33.57 o 
   0 -10  -6       91.23       78.20     10.82 o 
   0 -10   7        7.21       -0.51      9.26 o 
   0  10   8       85.36       87.48     19.23 o 
   0  10   9        1.62        4.81     21.36 o 
   0 -10  10       33.66       12.88     37.48 o 
   0 -11   1       73.56       41.85      3.43 o 
   0 -11  -2      166.17      178.87      5.94 o 
   0  11  -3       76.48       80.12      5.98 o 
   0 -11  -4      525.17      543.39     13.25 o 
   0 -11  -5       72.94       65.23      7.70 o 
   0 -11   6      168.83      184.16     11.90 o 
   0  11   7        8.02       18.86      9.91 o 
   0  11   8       18.03       18.20     17.46 o 
   0 -11   9      136.46      134.68     41.50 o 
   0 -11  10       11.58       35.33     34.57 o 
   0 -12   0      233.05      320.98     11.69 o 
   0 -12   1      339.89      376.25      8.71 o 
   0 -12   2       21.09       18.30      3.95 o 
   0 -12  -3       68.46      108.76      6.86 o 
   0 -12  -4      213.56      215.65      9.19 o 
   0  12   5      401.76      377.65     12.90 o 
   0 -12   6       92.96      115.79     11.15 o 
   0  12   7       38.34       43.05     10.37 o 
   0  12   8       47.82       51.09     30.65 o 
   0 -12   8      225.14      290.17     24.18 o 
   0 -12   9       61.34       79.32     30.80 o 
   0 -13  -1      117.39      134.50      6.13 o 
   0 -13   2       14.33       14.91      4.97 o 
   0  13   3      123.15      149.12      7.89 o 
   0 -13   4      127.99      141.41      8.21 o 
   0  13   5       12.34       16.01      6.62 o 
   0 -13   5       65.83       21.26     33.99 o 
   0 -13  -6      152.22      176.06     12.26 o 
   0  13   7      269.13      253.05     16.08 o 
   0  13   8        7.92       15.46     28.93 o 
   0 -13   8       11.26      -26.72     44.07 o 
   0  13   9       75.68       82.42     26.68 o 
   0 -14   0     1441.45     1583.36     26.29 o 
   0 -14   1        1.76        3.74      4.09 o 
   0 -14   2       12.99        7.42      5.05 o 
   0 -14   3      171.37      183.80      7.65 o 
   0  14   4      168.22      184.69      9.16 o 
   0 -14  -5       53.99       61.32      8.02 o 
   0 -14   5     1027.99     1013.24     61.27 o 
   0 -14   6      120.92      101.03     12.71 o 
   0 -14   7       25.76       37.30     17.84 o 
   0  14   8        1.64        4.61     25.46 o 
   0 -14   8       17.47      -10.10    107.65 o 
   0  14   9       54.52       16.17     31.81 o 
   0  15  -1        2.01       -0.08      4.26 o 
   0  15   2       11.07       19.34      4.90 o 
   0 -15  -3       93.49       96.10      8.28 o 
   0  15   4       88.82       78.98      7.01 o 
   0 -15  -5       99.93       89.64      8.09 o 
   0 -15   6      341.13      350.75     17.48 o 
   0 -15   7        5.86        8.71     18.73 o 
   0  15   8        2.61      -24.92     26.15 o 
   0 -15   8        9.12       28.62     37.42 o 
   0 -15   9       43.16       82.21     28.66 o 
   0 -16   0       28.25       42.67      8.31 o 
   0  16  -1      218.67      238.77      9.57 o 
   0 -16   2      148.75      167.37      8.02 o 
   0 -16  -3      373.91      381.86     13.33 o 
   0 -16  -4        0.56       20.25      7.38 o 
   0  16   5       10.37        8.60      6.42 o 
   0  16   6       28.08       34.77     17.66 o 
   0  16   7        0.38       -0.56     19.01 o 
   0  16   8       18.33       11.74     30.32 o 
   0 -16   8       38.15      148.53     44.63 o 
   0 -17  -1      226.70      231.21      9.84 o 
   0 -17  -2       35.70       34.35      5.99 o 
   0  17  -3      435.49      445.62     14.54 o 
   0 -17   4       61.91       50.32      8.27 o 
   0  17   5       67.99       67.10     22.15 o 
   0 -17   5      124.02      130.23     36.73 o 
   0 -17   6      139.70      147.34     21.78 o 
   0 -17   7       18.35       22.60     19.75 o 
   0  17   8       28.20       26.96     26.48 o 
   0 -17   8      114.47      168.86     47.07 o 
   0  18   0       13.44        3.76      6.56 o 
   0 -18  -1      281.20      288.31     10.91 o 
   0 -18   2       12.08       14.70      5.43 o 
   0 -18  -3      550.48      616.48     14.02 o 
   0 -18   4        5.82       -5.66     14.43 o 
   0  18   5       66.80       87.51     25.16 o 
   0 -18   5      169.55      156.22     39.81 o 
   0  18   6       54.78       43.61     17.90 o 
   0  18   7      159.75      180.29     25.83 o 
   0  18   8       13.46       43.65     30.63 o 
   0 -18   8       15.92      -39.41     51.90 o 
   0 -19  -1       85.89       93.19      7.80 o 
   0  19   2        8.36       10.88      5.23 o 
   0  19   3      336.57      334.74     16.52 o 
   0 -19   4      129.75      126.48     20.12 o 
   0  19   5        0.13       -0.26     19.62 o 
   0 -19   5       22.68        9.91     38.09 o 
   0  19   6       85.10       88.76     22.66 o 
   0 -19   7       25.04       28.04     20.78 o 
   0  20   0     2587.55     2666.77     50.66 o 
   0  20  -1      254.28      258.49     15.49 o 
   0  20   2        1.44       -0.10      7.41 o 
   0  20   3      327.14      386.66     15.60 o 
   0  20   4      171.63      181.81     21.11 o 
   0  20   5        0.06        9.18     22.14 o 
   0 -20   5        1.37        3.48     36.90 o 
   0 -20   6       11.08       18.81     19.64 o 
   0 -20   7       17.49       25.06     19.99 o 
   0 -21  -1      232.39       67.19      8.90 o 
   0  21  -2        0.14        1.11      7.25 o 
   0  21  -3      148.91      161.80     17.39 o 
   0 -21   4       37.88       31.94     15.42 o 
   0  21   5        0.07      -22.75     23.05 o 
   0 -21   5        0.22      -15.24     38.89 o 
   0 -21   6       28.66       49.58     21.08 o 
   0  21   7        0.00       -8.37     27.44 o 
   0  22   0        6.11        8.66     22.17 o 
   0  22   1       44.95       23.26      8.41 o 
   0  22   2      366.84      416.02     23.29 o 
   0  22   3       20.85       33.33     12.54 o 
   0 -22   4       54.31       52.25     17.60 o 
   0  22   5       13.01       -4.82     21.69 o 
   0 -22   5       59.48       82.46     39.11 o 
   0 -22   6       99.61      138.02     24.37 o 
   0 -23   1      114.04      142.14     15.90 o 
   0  23   2        0.58        6.70     16.30 o 
   0 -23   2       79.64       69.21     29.95 o 
   0  23   3       18.47       14.50     15.50 o 
   0 -23   4        0.26        2.18     17.58 o 
   0  23   5        7.92      -11.00     24.97 o 
   0 -23   5       17.63       58.83     34.84 o 
   0  24   0        0.89       14.17     25.13 o 
   0 -24   1      190.77      232.82     19.40 o 
   0 -24   2       99.00      109.01     16.34 o 
   0  24   3        3.45       14.16     15.45 o 
   0 -24   4      145.99      191.13     25.02 o 
   0  24   5        0.62        8.80     26.07 o 
   0 -24   5       13.60       25.87     43.03 o 
   0  25   1      129.59      181.10     24.35 o 
   0  25  -2       20.02       28.95     19.16 o 
   0 -25   3       12.50       18.06     15.45 o 
   0  25   4       12.30       12.16     19.46 o 
   0  26   0      382.57      527.10     50.82 o 
   0  26  -1      204.37      205.66     28.83 o 
   0  26  -2       86.71       99.86     23.18 o 
   0  26  -3      116.67      128.62     25.75 o 
   0  27   1      154.30      173.48     26.73 o 
  -1   0  10        3.32       13.36     27.48 o 
  -1   0   8      380.63      519.26     46.97 o 
  -1   0   6     1138.03     1053.18     34.48 o 
  -1   0   4      992.70     1009.49     26.34 o 
   1   0  -2     8623.48     8444.43     50.18 o 
  -1   0  -2     3270.89     3431.30     52.31 o 
  -1   0  -4      225.32      253.71     15.76 o 
   1   0   6      658.34      439.71     50.24 o 
   1   0   8       59.53       29.04     33.66 o 
   1   0  10       20.65       14.39     27.59 o 
  -1  -1  11      125.13      101.57     26.61 o 
  -1  -1  10       86.96       72.54     21.07 o 
  -1  -1   9      299.81      247.43     31.32 o 
  -1  -1   8      100.71       94.91     24.40 o 
  -1   1   7      247.76      248.53     21.30 o 
  -1  -1   6      107.39       73.41     14.48 o 
   1  -1  -5      162.63      188.33     10.70 o 
   1  -1  -4        1.17       -3.38      5.51 o 
  -1   1   3     7096.58     6183.84     43.42 o 
  -1   1   2      456.69      438.90     10.00 o 
  -1  -1   1     2378.04     2256.20     18.08 o 
  -1  -1  -1      571.70      559.70     11.70 o 
  -1  -1  -2     1857.13     1836.28     27.20 o 
  -1   1  -3     2554.96     2492.05     30.33 o 
  -1   1  -4      226.91      246.63     12.49 o 
   1   1   5       17.36       19.29      8.45 o 
  -1   1  -5      772.00      901.78     46.49 o 
   1  -1   6      189.37      206.43     19.88 o 
   1   1   7      155.36      146.19     19.37 o 
   1   1   8      247.87      179.46     28.74 o 
   1  -1   9      599.07      609.76     36.19 o 
   1   1  10       21.18        2.71     19.32 o 
  -1   2  11       40.39       61.28     24.00 o 
  -1   2  10        2.31       -3.72     19.48 o 
  -1  -2   9      289.71      333.94     30.13 o 
  -1  -2   8       93.78       94.86     19.05 o 
  -1   2   7      115.38      102.52     16.72 o 
  -1  -2   6      718.63      661.93     25.15 o 
  -1  -2   5      181.97      174.85     10.26 o 
   1   2  -4      279.62      253.63     10.15 o 
   1  -2  -3     4110.93     3779.59     39.67 o 
   1   2  -2     1437.86     1514.49     16.74 o 
  -1  -2   1       30.23       23.23      6.72 o 
  -1  -2   0      273.50      255.10      4.88 o 
  -1  -2  -1     4467.37     4301.43     21.38 o 
  -1  -2  -2       83.79       81.60      6.32 o 
   1   2   3      619.67      660.60     16.14 o 
   1   2   4       14.86       13.46      6.84 o 
  -1  -2  -5      103.47       98.94     10.78 o 
  -1   2  -5      296.39      307.51     31.23 o 
   1   2   6      174.18      145.12     20.23 o 
   1  -2   7      134.33      129.40     18.48 o 
   1  -2   8      247.02      237.59     27.61 o 
   1  -2   9      156.66      174.23     28.82 o 
   1   2  10       15.68       16.34     19.72 o 
  -1   3  11       89.92       97.97     25.59 o 
  -1  -3  10      129.67      131.46     23.34 o 
  -1   3   9       53.27       53.75     22.12 o 
  -1   3   8      139.12      115.27     21.48 o 
  -1  -3   7      100.36      110.39     17.37 o 
  -1   3   6      255.75      245.15     16.29 o 
   1  -3  -5      768.16      785.42     18.56 o 
   1   3  -4     1513.02     1599.10     25.38 o 
   1  -3  -3     1170.90     1133.24     18.27 o 
   1   3  -2    39723.71    38297.33    306.85 o 
  -1  -3   1        0.00        3.54      3.39 o 
   1   3   0       40.49       58.48      2.10 o 
   1  -3   1      104.33      108.29      4.68 o 
   1   3   2      132.80      124.22      5.26 o 
  -1   3  -3     1150.39     1166.77     20.62 o 
  -1   3  -4      217.69      240.00     12.26 o 
  -1  -3  -5     1329.25     1354.97     28.71 o 
   1   3   6      264.33      315.61     22.32 o 
   1   3   7       14.71        9.85     13.59 o 
   1  -3   8       20.91       18.85     20.30 o 
   1  -3   9       22.97       16.52     23.68 o 
   1   3  10        0.56        4.07     18.42 o 
  -1  -4  11       57.57       38.43     27.05 o 
  -1   4  10       21.44       32.78     18.82 o 
  -1   4   9        5.95        3.39     26.94 o 
  -1  -4   8        1.55        2.40     22.37 o 
  -1   4   7       22.57       13.98     13.61 o 
  -1   4   6       91.36       97.81     12.41 o 
  -1   4   5      546.69      596.02     18.23 o 
  -1   4   4       10.48        9.16      5.62 o 
   1   4  -3     3887.45     3937.17     31.76 o 
   1   4  -2     5916.89     5896.27     25.72 o 
   1   4  -1    12310.19    12209.65     40.18 o 
   1  -4   0     3557.93     3560.37     13.67 o 
   1   4   1      551.01      484.91      6.93 o 
   1  -4   2     1111.47     1129.85     14.49 o 
   1  -4   3     1657.50     1687.42     21.12 o 
   1   4   4      605.80      649.66     17.94 o 
  -1   4  -5        9.93       16.25      8.02 o 
   1   4   6      168.05      206.87     18.86 o 
   1  -4   7        1.42       -3.99     13.88 o 
   1   4   8       22.28       25.27     16.76 o 
   1   4   9      156.23      159.35     24.37 o 
   1   4  10       10.99       13.15     19.33 o 
  -1  -5  11       98.09       90.31     28.19 o 
  -1   5  10        0.23        9.06     18.86 o 
  -1  -5   9       68.15       78.17     24.38 o 
  -1  -5   8      744.95      715.32     34.94 o 
  -1   5   7       92.41       83.37     12.27 o 
   1  -5  -6        5.93        1.52     14.19 o 
   1   5  -5      254.63      282.66     13.26 o 
   1   5  -4     1117.46     1170.01     20.78 o 
   1  -5  -3     3821.84     3636.78     26.70 o 
   1  -5  -2       32.10       31.52      2.88 o 
   1  -5  -1     1687.60     1770.57     16.77 o 
   1   5   0     3286.62     3507.60     15.10 o 
   1  -5   1      339.14      340.68      6.26 o 
  -1   5  -2      613.77      620.18     11.08 o 
  -1   5  -3      891.54      918.21     15.47 o 
   1   5   4        0.08        7.65      5.47 o 
   1   5   5       43.85       52.86     10.38 o 
   1   5   6      271.11      301.06     17.59 o 
   1  -5   7       12.82       19.43     13.17 o 
   1   5   8      510.28      485.42     31.00 o 
   1   5   9       36.89       23.61     21.22 o 
   1   5  10       15.61        9.03     19.21 o 
  -1   6  10      130.68      125.81     22.80 o 
  -1  -6   9      152.26      144.41     24.65 o 
  -1  -6   8       60.27       75.42     19.20 o 
  -1   6   7      383.67      345.99     18.16 o 
  -1   6   6       82.06      105.80     11.41 o 
   1   6  -5       23.74       24.62      7.19 o 
   1   6  -4     1384.95     1520.97     20.68 o 
   1  -6  -3     2173.35     2501.04     21.52 o 
   1  -6  -2     6226.41     6593.70     32.65 o 
   1   6  -1      753.04      736.90     10.77 o 
  -1  -6   0       11.60       17.69      2.63 o 
   1  -6   1       53.63       55.55      3.38 o 
   1  -6   2      773.35      839.02      9.77 o 
  -1  -6  -3       38.74       36.00      5.15 o 
  -1  -6  -4       21.27       11.36      5.81 o 
   1   6   5      193.17      199.92     11.58 o 
   1  -6   6       81.02       80.50     13.86 o 
   1   6   7       58.13       62.01     14.61 o 
   1  -6   8      379.54      407.93     28.95 o 
   1   6   9       17.45       18.28     21.98 o 
   1   6  10        9.59       12.09     14.88 o 
  -1   7  10       10.26       17.56     18.06 o 
  -1   7   9      240.52      264.70     28.22 o 
  -1  -7   8      295.88      332.98     27.82 o 
  -1  -7   7        4.71       16.99      9.74 o 
  -1  -7   6      304.49      296.85     16.87 o 
  -1  -7   5       57.15       55.88      8.00 o 
   1  -7  -4     1058.48     1040.35     16.94 o 
   1   7  -3      152.24      126.71      5.18 o 
  -1  -7   2      168.67      174.73      5.31 o 
   1  -7  -1      132.11      112.21      3.38 o 
   1  -7   0        4.80        4.87      2.44 o 
  -1   7  -1       47.09       47.03      3.44 o 
   1   7   2      717.89      735.44     10.47 o 
  -1   7  -3     1681.97     1779.05     19.76 o 
   1  -7   4      376.21      422.33     12.81 o 
   1   7   5       14.84       19.59      7.75 o 
   1   7   6       89.99       96.39     12.71 o 
   1  -7   7        3.04       10.13      9.54 o 
   1   7   8        6.23        6.37     15.67 o 
   1   7   9        9.29       13.90     19.36 o 
   1   7  10        1.85      -11.96     18.14 o 
  -1   8  10        1.60        0.48     17.74 o 
  -1   8   9      361.40      373.28     29.12 o 
  -1  -8   8        3.47        0.63     20.76 o 
  -1   8   7       34.32       40.20     10.29 o 
   1  -8  -6      465.84      509.80     18.76 o 
  -1   8   5      117.18      123.16     10.22 o 
  -1   8   4      146.53      158.54      6.95 o 
  -1   8   3      151.50      131.45      4.89 o 
   1   8  -2        2.85        0.41      2.21 o 
  -1  -8   1       32.87       30.31      2.65 o 
   1   8   0       21.58       17.58      2.81 o 
  -1  -8  -1      329.20      345.88      6.77 o 
  -1   8  -2      234.93      243.32      6.70 o 
  -1  -8  -3     1137.05      269.64      7.67 o 
  -1  -8  -4        0.12       -1.54      5.40 o 
  -1  -8  -5       79.32       89.78     10.93 o 
   1  -8   5      108.10      101.79     27.08 o 
   1   8   6      434.54      457.22     19.86 o 
   1  -8   7        0.17      -10.82     12.53 o 
   1   8   8       22.18       10.95     19.72 o 
   1  -8   9        4.50       24.31     23.99 o 
   1   8  10       12.88        0.91     18.73 o 
  -1  -9  10        0.93      -10.69     36.05 o 
  -1   9   9       47.26       43.07     14.96 o 
  -1  -9   8      243.50      268.09     25.58 o 
  -1  -9   7       61.77       60.46      8.55 o 
  -1  -9   6      576.18      753.76     21.90 o 
  -1   9   5        0.20       -0.20      5.31 o 
  -1  -9   4       10.32       16.58      4.05 o 
   1   9  -3      712.05      333.89      6.84 o 
  -1  -9   2      306.20      324.01      6.66 o 
   1  -9  -1        4.05        5.90      2.50 o 
   1   9   0       29.17       29.53      3.62 o 
   1   9   1      637.51      684.66      9.58 o 
   1  -9   2      425.87      430.95      8.74 o 
   1   9   3      671.33      151.39      6.52 o 
  -1  -9  -4        5.60        5.54      6.43 o 
   1   9   5       89.17       97.27     11.09 o 
   1  -9   5      256.37      272.33     36.89 o 
   1  -9   6      602.83      686.25     23.40 o 
   1  -9   7       44.02       38.81     14.26 o 
   1   9   8        2.47        8.50     20.28 o 
   1   9   9       30.11       23.94     21.18 o 
   1  -9  10      231.13      327.73     51.56 o 
  -1 -10  10       61.37       60.10     33.54 o 
  -1 -10   9        4.59       -4.21     43.89 o 
  -1  10   8      284.05      377.98     25.40 o 
  -1 -10   7      114.57       98.90     10.46 o 
  -1  10   6     1048.96     1241.32     23.45 o 
  -1 -10   5        0.24        2.04      5.11 o 
  -1  10   4      332.82      333.82      8.40 o 
   1  10  -3       10.38        9.80      4.61 o 
  -1 -10   2       28.50       31.78      2.98 o 
   1 -10  -1      293.93      341.88      6.82 o 
   1 -10   0      187.57      190.99      6.89 o 
   1  10   1      220.14      253.30      6.62 o 
   1  10   2      168.74      180.68      6.39 o 
  -1 -10  -3       74.68       66.80      5.94 o 
   1 -10   4      209.01      221.99     11.21 o 
   1 -10   5        0.19        3.41      7.33 o 
  -1 -10  -6       55.56       59.54     11.44 o 
   1 -10   7        0.01        2.15     12.18 o 
   1  10   8      253.68      279.97     25.43 o 
   1 -10   9       18.14       19.92     21.41 o 
   1 -10  10       21.76        2.34     36.20 o 
  -1 -11  10       16.37        3.25     37.41 o 
  -1 -11   9      181.86      101.11     61.43 o 
  -1  11   8        0.19        1.67     28.89 o 
  -1 -11   8       71.15       91.51     18.31 o 
  -1  11   7        1.37       13.51      7.41 o 
  -1  11   6     1316.40     1455.16     24.46 o 
  -1  11   5      142.63      133.54      7.61 o 
   1 -11  -4       39.26       40.63      4.21 o 
  -1 -11   3       17.39       22.22      4.73 o 
   1 -11  -2      764.25      765.04      8.79 o 
  -1 -11   1      562.30      597.62      9.21 o 
   1 -11   0        0.05        1.06      3.34 o 
  -1 -11  -1      671.36      761.49     11.05 o 
   1  11   2      190.57       86.60      4.88 o 
   1 -11   3       76.84       67.10      6.43 o 
   1  11   4       29.04       24.83      6.58 o 
   1  11   5      112.70      115.14     10.44 o 
   1 -11   5      201.57      219.65     36.86 o 
   1 -11   6        4.88       16.03      9.64 o 
   1  11   7       32.17       41.94     11.86 o 
   1 -11   8      122.46      110.82     21.35 o 
   1 -11   9       59.44       90.47     37.27 o 
  -1 -12  10       42.77       39.68     26.84 o 
  -1  12   9      156.76      195.96     33.59 o 
  -1  12   8      174.29      116.26     35.91 o 
  -1 -12   8      175.90      331.96     48.20 o 
  -1  12   7        7.75       15.65      8.84 o 
   1 -12  -6      546.21      634.00     16.95 o 
  -1  12   5       57.36       59.64      6.10 o 
  -1 -12   5      388.87      366.89     43.70 o 
   1 -12  -4        0.12       -2.62      5.96 o 
  -1  12   3       79.04       76.57      6.15 o 
   1 -12  -2      452.62      282.33      6.05 o 
  -1 -12   1       77.95       88.86      5.00 o 
  -1 -12   0      272.79      129.21      5.27 o 
  -1  12  -1       55.61       38.28      3.90 o 
  -1 -12  -2       57.14       45.35      4.92 o 
  -1  12  -3      614.17      728.07     15.82 o 
   1  12   4       30.28       26.86      6.66 o 
   1  12   5      178.68      176.94     10.84 o 
   1 -12   6      138.65      174.89     13.04 o 
   1 -12   7        7.23        6.23     11.18 o 
   1  12   8       68.29       73.17     28.12 o 
   1 -12   8       68.29       73.67     20.98 o 
   1 -12   9       82.35      150.29     30.87 o 
  -1 -13   9      102.63      121.68     28.58 o 
  -1  13   8       10.16       39.70     24.90 o 
  -1 -13   8      138.66      212.71     46.05 o 
  -1  13   7      260.75      284.80     15.19 o 
  -1  13   6       63.42       57.28      8.35 o 
  -1  13   5      896.09      897.11     15.85 o 
  -1 -13   5     1527.69     1603.05     76.26 o 
  -1 -13   4       36.64       33.52      6.85 o 
  -1  13   3     1614.11     1777.97     21.61 o 
   1 -13  -2        4.79        1.01      2.55 o 
   1 -13  -1        7.21        7.79      3.85 o 
   1 -13   0        0.98        1.54      3.98 o 
  -1  13  -1      232.20      261.12      8.97 o 
   1 -13   2      183.17      116.64      6.30 o 
   1  13   3      429.45      422.17     11.70 o 
   1 -13   4      125.41      133.49      9.35 o 
   1  13   5        6.88       22.83      8.17 o 
   1 -13   5     1611.13     1609.24     77.14 o 
   1 -13   6       14.41       -0.24     11.23 o 
   1  13   7        9.50       13.73     10.83 o 
   1  13   8       71.50       85.90     28.90 o 
   1 -13   8       79.20       44.78     45.38 o 
   1  13   9      178.14      275.07     34.48 o 
  -1  14   9       47.17       62.27     27.51 o 
  -1  14   8       40.81       56.45     28.50 o 
  -1 -14   8       60.57       84.44     39.32 o 
  -1  14   7       10.86       68.70     20.50 o 
  -1 -14   6      145.86      148.74     21.55 o 
  -1  14   5        1.62        3.17      7.30 o 
  -1  14   4      169.94      170.75      9.86 o 
   1 -14  -3      210.78      203.18      6.75 o 
   1 -14  -2       28.98       33.45      3.65 o 
   1 -14  -1       52.87       47.97      4.75 o 
  -1 -14   0      529.29      614.40     12.18 o 
  -1 -14  -1      279.55      318.58     11.59 o 
   1  14   2       59.30       61.32      6.35 o 
   1 -14   3       29.57       39.92      6.12 o 
  -1 -14  -4        0.29       -6.76      6.76 o 
   1  14   5        1.55        6.57      7.88 o 
   1 -14   5      807.34      779.02     59.40 o 
   1 -14   6      360.01      347.00     18.48 o 
   1  14   7      170.92      194.75     16.14 o 
   1  14   8       95.72       84.84     29.21 o 
   1 -14   8      119.50      108.35     37.29 o 
   1  14   9       42.33       33.68     26.91 o 
  -1 -15   9       14.92       -3.96     32.30 o 
  -1  15   8       19.44       69.38     32.13 o 
  -1 -15   8      192.01      304.79     52.73 o 
  -1 -15   7      176.01      161.42     25.21 o 
  -1  15   6      246.61      249.18     25.76 o 
   1 -15  -5       83.47       84.06      9.71 o 
  -1 -15   5      137.77      169.50     36.67 o 
   1 -15  -4      150.22      148.23      8.90 o 
   1 -15  -3      855.34      909.88     12.88 o 
   1  15  -2        0.00        2.48      3.22 o 
  -1  15   1       45.13       49.58      5.70 o 
  -1 -15   0       53.67       57.57      5.42 o 
  -1 -15  -1        2.33        7.71      4.40 o 
   1  15   2      332.51      315.04     10.48 o 
  -1  15  -3      796.98      858.42     17.07 o 
   1  15   4      198.09      210.50     11.17 o 
  -1 -15  -5       24.00       21.07      7.97 o 
   1 -15   5       25.24       31.88     30.78 o 
   1 -15   6      158.39      167.00     15.41 o 
   1  15   7       11.01       30.79     19.04 o 
   1  15   8       66.69       70.36     31.60 o 
   1 -15   8      115.55      121.27     40.35 o 
  -1 -16   9       25.64        7.58     32.22 o 
  -1  16   8        4.00       24.64     24.93 o 
  -1 -16   8       36.53      204.20     46.46 o 
  -1 -16   7       48.14       24.40     18.40 o 
  -1 -16   6       16.35       14.91     17.13 o 
  -1  16   5       25.10       20.31     19.27 o 
  -1 -16   5      236.90      197.97     42.23 o 
   1 -16  -4       29.02       27.58      3.73 o 
   1  16  -3      462.43      489.89     12.23 o 
   1  16  -2      219.75      233.75      7.58 o 
   1 -16  -1       59.56       65.89      6.34 o 
  -1  16   0       29.74       18.47      4.83 o 
   1  16   1       30.84       20.04      5.06 o 
  -1  16  -2       29.18       27.34      7.50 o 
   1 -16   3     1258.37     1308.34     17.78 o 
   1 -16   4      489.45      518.14     15.86 o 
   1  16   5       33.78       32.73     11.05 o 
   1 -16   5       48.72       45.03     33.49 o 
   1 -16   6      182.08      170.65     22.41 o 
   1 -16   7       27.42       37.46     19.05 o 
   1  16   8       72.89       73.17     31.29 o 
   1 -16   8       86.53      111.53     38.08 o 
  -1  17   8       90.56      102.93     33.77 o 
  -1 -17   8      133.97      109.37     56.00 o 
  -1 -17   7        0.04       20.12     19.37 o 
  -1  17   6       43.26       30.43     19.79 o 
  -1  17   5       67.02       76.37     24.69 o 
  -1 -17   5       71.06      101.20     34.61 o 
   1 -17  -4        0.68        0.62      2.44 o 
   1 -17  -3      607.70      639.45     11.04 o 
   1 -17  -2      784.33      785.25     13.14 o 
   1 -17  -1        6.38        4.07      5.29 o 
   1 -17   0        0.77       11.46      5.87 o 
  -1  17  -1       62.23       72.95      7.26 o 
  -1 -17  -2       39.02       38.21      8.30 o 
   1  17   3      477.26      463.98     11.39 o 
   1 -17   4       42.60       34.69      7.54 o 
   1  17   5       13.84       12.96      9.81 o 
   1  17   6       14.28       25.49     18.97 o 
   1 -17   7        0.08        2.64     18.32 o 
   1  17   8       67.52       71.69     29.52 o 
   1 -17   8       79.52      121.52     44.01 o 
  -1  18   8       14.64       24.16     26.84 o 
  -1 -18   8       14.82       -7.54    106.72 o 
  -1  18   7        0.04        2.06     19.73 o 
  -1  18   6      151.17      214.85     24.68 o 
  -1  18   5       17.80       15.03     18.08 o 
  -1 -18   5       65.04       81.10     34.70 o 
  -1 -18   4       20.71       19.97     14.84 o 
   1  18  -3      407.31      424.41      9.09 o 
  -1  18   2       23.65       18.06      4.10 o 
   1 -18  -1        0.06       -0.88      5.39 o 
  -1 -18   0        0.09       -0.03      5.89 o 
   1 -18   1      114.92       44.78      6.19 o 
   1 -18   2      181.41      194.04      9.48 o 
   1 -18   3      122.24      117.87      7.78 o 
   1 -18   4      238.56      243.93     15.62 o 
   1  18   5        0.00       -6.14     21.20 o 
   1 -18   5       20.62       33.77     33.39 o 
   1  18   6      294.08      340.67     28.46 o 
   1  18   7        3.45        4.24     19.50 o 
   1  18   8        1.99       22.94     28.47 o 
   1 -18   8      113.31      236.64     52.80 o 
  -1  19   8       43.26       80.35     35.60 o 
  -1 -19   8      117.69      146.19     48.21 o 
  -1 -19   7       13.07       15.02     21.01 o 
  -1  19   6       26.66       35.19     21.38 o 
  -1  19   5        2.54       23.50     22.08 o 
  -1 -19   5      102.15      171.47     39.03 o 
  -1 -19   4        0.53       -4.46     13.63 o 
   1  19  -3      237.44      242.99     18.87 o 
  -1  19   2       11.15       12.04      3.96 o 
   1  19  -1      180.38      213.80      9.81 o 
  -1 -19   0        0.04        0.79      5.91 o 
   1  19   1      218.53      210.04     12.02 o 
   1  19   2       69.77       33.48      5.87 o 
   1  19   3      125.27      117.81     14.27 o 
   1 -19   4      199.07      197.23     22.07 o 
   1  19   5       47.02       47.46     20.69 o 
   1 -19   5       75.67       91.03     36.86 o 
   1  19   6      167.14      209.76     32.77 o 
   1 -19   7       52.88       57.78     21.34 o 
  -1  20   7       25.69       19.77     20.47 o 
  -1  20   6      238.65      297.34     29.72 o 
  -1  20   5       61.31       70.72     23.42 o 
  -1 -20   5       62.39       33.40     37.13 o 
  -1  20   4        3.30       -7.62     14.89 o 
   1  20  -3        3.42        6.25     13.92 o 
   1 -20  -2       88.19       79.63      8.43 o 
  -1 -20   1       51.79       65.57      8.70 o 
   1  20   0       11.05        7.76      5.99 o 
   1  20   1       13.58       11.27     13.27 o 
  -1  20  -2      329.03       61.00      8.45 o 
   1  20   3      398.45       54.15      8.14 o 
  -1  20  -4        5.72       -1.10     12.92 o 
   1  20   5       57.49       53.25     24.55 o 
   1 -20   5       61.29       18.36     37.34 o 
   1 -20   6      257.23      257.10     26.24 o 
   1  20   7        0.81       -0.13     19.45 o 
  -1  21   7        1.10       44.34     22.42 o 
  -1 -21   6       54.78       83.02     23.62 o 
  -1  21   5       85.86       64.35     24.24 o 
  -1 -21   5       86.03       51.02     37.50 o 
  -1 -21   4        0.03        9.22     14.92 o 
  -1 -21   3       62.32       88.81     15.59 o 
  -1 -21   2        0.78       -1.31     11.30 o 
  -1  21   1      855.19      959.72     23.36 o 
   1  21   0       82.83       52.56      9.86 o 
   1  21   1       43.80       48.71     14.85 o 
   1 -21   2       53.17       65.50     13.60 o 
   1  21   3       11.00       20.05     13.95 o 
  -1  21  -4       16.21       16.91     14.07 o 
   1  21   5      126.15      138.95     27.79 o 
   1 -21   5      233.15      211.89     44.54 o 
   1  21   6       52.87       37.33     25.43 o 
  -1  22   6       19.84       56.77     21.82 o 
  -1  22   5      145.29      146.95     31.20 o 
  -1 -22   5      158.91      124.87     43.55 o 
  -1 -22   4        2.78        3.15     17.17 o 
  -1 -22   3      110.04      118.20     16.61 o 
   1  22  -2       92.86       99.78     15.09 o 
   1  22  -1       95.51      107.48     14.96 o 
  -1 -22   0       26.90       38.64     11.39 o 
   1 -22   1        6.36        2.24     11.95 o 
   1 -22   2       70.49       89.38     14.07 o 
   1  22   3       18.52       29.20     14.74 o 
   1 -22   4        5.33       11.98     14.14 o 
   1  22   5        0.21        6.68     23.55 o 
   1 -22   5       31.68       30.75     30.35 o 
   1  22   6       46.52       51.66     22.32 o 
  -1  23   6       99.73       93.38     36.99 o 
  -1  23   5        8.12       -4.38     24.56 o 
  -1 -23   5        8.14       -2.70     41.45 o 
  -1 -23   4        0.06       10.33     17.20 o 
   1  23  -3        1.46        5.40     14.75 o 
   1  23  -2       84.75       78.80     14.90 o 
  -1  23   1      587.21      636.64     27.30 o 
  -1 -23   0      260.33      293.89     19.32 o 
   1  23   1       16.01       18.35     11.58 o 
  -1  23  -2       96.33      113.17     19.61 o 
   1 -23   2      107.90      144.70     31.36 o 
   1  23   3        4.21        6.38     14.74 o 
   1 -23   4       99.94       70.51     18.44 o 
   1  23   5       51.11       -2.55     26.79 o 
   1 -23   5       78.87      125.53     37.74 o 
  -1  24   5       34.62       31.57     27.79 o 
  -1 -24   5       50.69       53.65     41.70 o 
  -1 -24   4       48.79       46.40     19.08 o 
  -1 -24   3        8.81        9.11     14.45 o 
   1  24  -2       68.84       81.36     20.34 o 
  -1 -24   2      161.19      133.80     32.76 o 
   1  24  -1       24.40       32.14     13.47 o 
  -1  24   0       58.25       74.85     19.52 o 
  -1  24  -1       50.43       63.70     19.04 o 
   1  24   2       43.74       57.14     14.81 o 
   1  24   3       63.99       76.29     17.12 o 
   1  24   4       57.29       79.70     19.42 o 
  -1 -25   4      111.64      129.94     23.08 o 
  -1 -25   3      139.73      209.56     20.57 o 
  -1  25   2        3.22        4.94     19.74 o 
  -1 -25   2       21.90       15.97     31.52 o 
   1  25  -1       16.12       28.16     18.20 o 
  -1  25   0      540.87      605.45     37.66 o 
   1  25   1        3.89        2.14     18.85 o 
  -1  25  -2       20.95       13.35     18.77 o 
  -1  25  -3       38.60       73.10     25.37 o 
   1  25   4       12.78       57.92     19.58 o 
  -1  26   3       91.33      142.97     20.14 o 
   1  26  -2       41.46       55.78     21.49 o 
  -1  26   1        0.24        7.68     19.95 o 
   1  26   0        5.20       17.59     20.81 o 
  -1  26  -1      176.88      222.59     26.73 o 
   1  26   2       22.89       28.25     19.52 o 
  -1  27   0       50.37       47.25     21.61 o 
  -2   0  10      167.02      171.22     35.15 o 
  -2   0   8      197.22      138.97     37.45 o 
  -2   0   6     3522.17     3682.27     68.39 o 
  -2   0   4      473.78      403.21     16.94 o 
  -2   0   2     1045.04     1017.71     18.68 o 
  -2   0   0      189.75      175.14      9.91 o 
  -2   0  -2      536.98      513.83     23.10 o 
   2   0   4       12.90       20.49      8.69 o 
   2   0   6        5.61       11.33     26.29 o 
   2   0   8      260.62      228.78     35.34 o 
   2   0  10      213.45      164.21     38.11 o 
  -2  -1  11       90.05       72.30     25.07 o 
  -2  -1  10      205.11      212.46     26.51 o 
  -2  -1   9      185.36      154.17     23.36 o 
  -2   1   8       20.73       19.41     18.38 o 
  -2   1   7      233.20      237.99     20.96 o 
  -2   1   6      116.38      124.98     12.03 o 
   2   1  -5     2155.00     2216.29     30.00 o 
  -2  -1   4      305.54      286.82     10.46 o 
   2  -1  -3     4812.89     4884.33     33.25 o 
  -2   1   2       35.09       34.29      4.91 o 
   2  -1  -1      655.26      563.82      7.83 o 
  -2  -1   0        4.15        4.37      2.05 o 
  -2  -1  -1     1075.91     1032.00     14.23 o 
  -2  -1  -2      107.64      101.45      8.75 o 
  -2  -1  -3      209.03      248.67     14.53 o 
   2   1   4        1.97        1.84      6.88 o 
  -2  -1  -5        0.00       32.57     16.27 o 
   2  -1   5       97.93      102.60     14.25 o 
   2   1   6      852.41      933.56     37.73 o 
   2   1   7       76.39       78.87     16.70 o 
   2   1   8      119.68       99.82     22.49 o 
   2   1   9       69.10       49.34     21.37 o 
   2   1  10        9.18        5.99     19.65 o 
  -2   2  11       84.02      124.62     25.99 o 
  -2   2  10       44.32       34.50     19.72 o 
  -2  -2   9      330.81      407.20     31.76 o 
  -2  -2   8       23.75       36.79     17.93 o 
  -2   2   7       85.08       83.61     16.62 o 
  -2   2   6      113.07      110.88     11.79 o 
  -2   2   5       25.07       37.37      7.06 o 
   2   2  -4      117.35      118.07      7.69 o 
   2  -2  -3     1535.80     1473.53     24.41 o 
  -2   2   2     4121.41     4105.12     27.05 o 
   2  -2  -1     2892.13     2733.42     14.75 o 
   2  -2   0     8371.29     8509.80     28.08 o 
  -2   2  -1     2928.62     2864.04     20.55 o 
   2  -2   2     1339.53     1337.69     17.23 o 
  -2   2  -3     1036.77     1019.97     20.61 o 
  -2   2  -4      548.51      571.99     18.26 o 
   2  -2   5      149.09      150.09     15.58 o 
   2   2   5      247.69      285.33     28.45 o 
   2  -2   6       54.37       63.55     16.08 o 
   2   2   7      628.24      608.89     30.77 o 
   2  -2   8       26.94       21.29     21.81 o 
   2  -2   9      408.47      464.39     33.92 o 
   2   2  10       31.45       28.14     20.08 o 
  -2  -3  11       25.19       23.24     25.61 o 
  -2   3  10       57.20       65.45     21.25 o 
  -2  -3   9      136.48      117.38     25.18 o 
  -2   3   8      509.37      515.62     30.74 o 
   2  -3  -7       48.49       43.59     11.39 o 
   2  -3  -6       42.66       40.75     12.01 o 
   2  -3  -5      144.76      158.69      9.75 o 
  -2  -3   4      394.54      364.45     11.43 o 
   2  -3  -3      364.18      376.13     12.24 o 
  -2  -3   2        6.77        0.87      3.38 o 
   2  -3  -1      137.12      124.17      3.78 o 
  -2  -3   0     9254.87     9185.50     27.85 o 
   2   3   1      215.94      240.97      6.31 o 
   2   3   2      796.59      835.66     13.94 o 
  -2   3  -3     2542.32     2629.52     24.52 o 
   2   3   4        9.99        3.71      7.07 o 
  -2  -3  -5       27.44       23.67     15.14 o 
   2   3   5       39.18       35.56     19.89 o 
   2   3   6      268.84      293.72     24.83 o 
   2  -3   7      652.33      663.38     31.31 o 
   2  -3   8      445.34      383.49     32.96 o 
   2   3   9      342.62      343.17     32.40 o 
   2   3  10        5.62       19.46     20.91 o 
  -2   4  11      136.16      113.89     30.13 o 
  -2  -4  10       21.86       18.00     18.80 o 
  -2   4   9       44.39       48.70     18.98 o 
  -2   4   8       30.42       34.48     18.22 o 
  -2   4   7       19.18       26.67     10.42 o 
  -2   4   6       32.78       27.51      9.34 o 
  -2  -4   5     1184.84     1160.72     21.64 o 
   2   4  -4      243.05      252.48     10.67 o 
   2   4  -3      790.91      922.70     13.87 o 
  -2   4   2     2887.05     2939.31     18.64 o 
  -2  -4   1       26.16       32.80      3.28 o 
   2  -4   0       17.49       12.87      2.26 o 
   2  -4   1      203.60      209.11      5.12 o 
   2   4   2      200.18      208.26      7.88 o 
   2   4   3      452.73      506.24     13.02 o 
   2  -4   4       45.89       38.36      5.98 o 
   2   4   5      906.46      924.60     40.16 o 
  -2  -4  -5     1096.55     1106.48     48.52 o 
   2  -4   6      312.23      305.40     22.47 o 
   2   4   7      328.90      278.11     22.80 o 
   2   4   8      220.26      234.75     26.03 o 
   2   4   9      144.62      183.99     26.43 o 
   2   4  10       13.79       14.55     16.05 o 
  -2   5  11      158.13      153.20     26.56 o 
  -2  -5  10       90.32       56.08     19.42 o 
  -2   5   9      118.68      116.68     24.60 o 
  -2   5   8      306.57      342.41     28.04 o 
  -2  -5   7        9.23       18.33     10.46 o 
   2  -5  -6        4.14        3.75     10.62 o 
   2   5  -5      454.79      452.76     15.41 o 
   2  -5  -4       20.36       27.37      5.81 o 
  -2   5   3      829.30      909.96     11.10 o 
  -2  -5   2      469.65      432.11     14.55 o 
   2   5  -1     2084.37     2112.07     13.63 o 
   2  -5   0     1374.03     1541.46     10.45 o 
   2  -5   1       42.23       44.51      3.57 o 
  -2   5  -2        2.49        5.54      3.60 o 
   2  -5   3      105.59      113.20      7.29 o 
  -2  -5  -4      179.75      221.50     10.45 o 
   2   5   5        1.59        4.62     10.96 o 
  -2  -5  -5       19.14       43.13     19.55 o 
   2   5   6       34.86       42.14     12.19 o 
   2  -5   7        4.07       -2.80     10.70 o 
   2  -5   8       86.44      109.89     23.69 o 
   2   5   9      205.24      242.44     28.79 o 
   2  -5  10       10.60       18.81     19.61 o 
  -2  -6  11       13.60       19.89     25.82 o 
  -2  -6  10       21.49       19.66     17.54 o 
  -2  -6   9      263.07      250.17     26.84 o 
  -2  -6   8       97.52       94.33     23.21 o 
  -2  -6   7       80.35       69.78     11.73 o 
  -2   6   6       36.01       24.72      9.05 o 
   2   6  -5      680.02      698.82     18.22 o 
  -2   6   4     2548.59     2724.61     28.87 o 
  -2  -6   3      638.16      664.23      8.56 o 
  -2  -6   2      471.60      495.73     15.99 o 
   2  -6  -1      729.63      780.76      8.50 o 
   2  -6   0        4.53        1.99      2.40 o 
   2   6   1        5.61        2.35      3.05 o 
  -2  -6  -2      912.96     1029.43     13.02 o 
   2  -6   3      481.34      185.12      7.69 o 
  -2   6  -4       59.16       50.97      7.15 o 
   2  -6   5      262.04      258.16     14.50 o 
   2   6   6        0.40       21.64     16.05 o 
   2  -6   7       95.07       58.31     14.62 o 
   2   6   8      146.51      157.62     23.91 o 
   2  -6   9       88.31       81.05     25.58 o 
   2   6  10       30.84       15.57     20.79 o 
  -2  -7  10      105.01       90.87     21.25 o 
  -2   7   9       16.48       16.11     21.86 o 
  -2   7   8      183.24      181.92     23.53 o 
  -2   7   7       16.66       -1.91      9.08 o 
   2  -7  -6      189.16      192.70     13.48 o 
   2  -7  -5      724.98      742.36     23.20 o 
  -2   7   5      778.29      760.13     29.22 o 
   2   7  -4      866.85      854.73     14.41 o 
   2  -7  -3      336.31      393.67      7.22 o 
   2  -7  -2      260.75      297.73     11.00 o 
   2   7  -1      156.32      162.54      5.99 o 
  -2   7   0       62.41       61.38      3.34 o 
  -2  -7  -1      631.40      676.97      9.89 o 
   2  -7   2       88.43      107.95      5.39 o 
   2  -7   3       55.47       53.02      6.05 o 
   2   7   4       27.46       16.53      6.40 o 
   2   7   5       62.76       62.72      9.98 o 
   2   7   6      343.39      374.58     23.93 o 
   2   7   7       48.65       39.85     13.49 o 
   2  -7   8       63.85       81.75     22.30 o 
   2  -7   9        8.75       12.24     24.14 o 
   2   7  10        2.92       -1.19     20.69 o 
  -2   8  10       67.30       74.99     19.64 o 
  -2   8   9      185.76      189.76     22.43 o 
  -2  -8   8      205.68      187.92     22.11 o 
   2  -8  -7       93.89       88.12     11.14 o 
  -2  -8   6       10.27       13.45      9.33 o 
  -2  -8   5      122.77      127.61     11.78 o 
  -2   8   5      232.08      217.24     17.11 o 
   2   8  -4       59.78       68.72      4.13 o 
  -2  -8   3     1978.40     2276.83     39.30 o 
   2  -8  -2     1415.05     1569.14     19.26 o 
   2  -8  -1       38.85       34.70      2.25 o 
   2  -8   0      432.40      502.78      7.64 o 
  -2  -8  -1      515.66      536.34      8.56 o 
  -2  -8  -2      569.62      570.03     10.44 o 
   2   8   3      354.20      353.25     10.18 o 
  -2   8  -4      168.91      161.23     10.05 o 
   2   8   5      125.95      142.65     12.14 o 
   2  -8   6      488.99      516.02     26.56 o 
   2  -8   7       95.27       86.09     15.60 o 
   2  -8   8       20.33       20.80     21.56 o 
   2  -8   9       47.92       45.92     18.43 o 
   2   8  10       31.22       45.04     22.15 o 
  -2  -9  10        9.62       13.20     17.08 o 
  -2   9   9      161.93      162.42     22.49 o 
  -2  -9   8      120.45      119.02     20.04 o 
  -2  -9   7      333.19      344.30     16.71 o 
   2  -9  -6      602.32      655.02     19.61 o 
  -2  -9   5       45.49       47.04      4.56 o 
  -2  -9   4     3238.62     3396.69     30.93 o 
  -2  -9   3       29.21       44.78      9.16 o 
   2   9  -2       70.36       82.63      6.22 o 
  -2  -9   1      176.85      209.66      5.44 o 
   2   9   0       83.28      107.43      4.45 o 
  -2  -9  -1        8.13       10.03      3.19 o 
  -2  -9  -2      419.49      525.37     10.37 o 
  -2  -9  -3      316.95      306.86      9.69 o 
  -2  -9  -4      261.42      260.93     13.10 o 
  -2  -9  -5        7.07        6.65      8.38 o 
   2  -9   6      265.30      230.94     22.65 o 
   2  -9   7       63.30       67.45     14.99 o 
   2  -9   8       50.56       53.25     22.06 o 
   2  -9   9      127.46      162.98     25.86 o 
  -2 -10  10       59.13       29.71     36.98 o 
  -2 -10   9       71.94       31.34     52.47 o 
  -2 -10   8      113.62      102.05     13.71 o 
  -2  10   7      102.67       81.45      7.79 o 
   2 -10  -6     1493.51     1571.89     23.91 o 
  -2  10   5        4.52        4.81      3.65 o 
  -2 -10   4      295.78      324.04      9.38 o 
  -2 -10   3     1293.48     1456.80     33.27 o 
  -2 -10   2      275.43      263.37      9.52 o 
   2 -10  -1      123.52      154.57      5.29 o 
  -2 -10   0     5319.94     6067.29     28.01 o 
  -2 -10  -1      252.18      311.00      7.41 o 
   2  10   2      140.30      140.85      6.42 o 
   2  10   3      875.23      146.59      7.16 o 
   2  10   4       81.62       76.12      9.40 o 
   2  10   5       13.51       12.67      7.66 o 
   2  10   6      139.75      156.01     18.24 o 
   2 -10   7        9.08       13.69     13.80 o 
   2  10   8       13.03       23.67     21.01 o 
   2  10   9        3.51       22.15     23.02 o 
  -2  11  10      125.17      116.43     28.82 o 
  -2 -11   9      250.45      225.26     43.94 o 
  -2  11   8        3.33      -19.68     27.75 o 
  -2  11   8        8.15       24.64     15.36 o 
  -2 -11   7      173.10      168.75     10.28 o 
  -2  11   6      103.83      118.22      8.57 o 
  -2 -11   5       63.83       55.76      8.07 o 
   2 -11  -4       13.47       17.18      3.49 o 
  -2 -11   3       77.83       94.66     11.54 o 
   2  11  -2        2.37        2.80      4.12 o 
  -2 -11   1      241.03      278.97      6.35 o 
  -2 -11   0      158.82      197.14      6.14 o 
   2 -11   1      986.75     1133.41     13.72 o 
  -2 -11  -2       79.62       68.95      5.27 o 
  -2 -11  -3       14.92       14.92      6.16 o 
  -2 -11  -4      258.35      253.70     13.17 o 
   2  11   5      118.54      132.81     11.75 o 
   2 -11   5      620.38      686.15     51.55 o 
   2  11   6       64.02       82.99     13.38 o 
   2  11   7        2.69        3.50     12.80 o 
   2 -11   8       11.93       -0.15     21.46 o 
   2 -11   9       13.04       -2.35     66.64 o 
  -2  12  10       52.98       32.50     25.44 o 
  -2  12   9      215.74      218.51     38.94 o 
  -2  12   8        6.51       17.14     29.09 o 
  -2 -12   8       10.28        6.74     43.04 o 
  -2  12   7       57.75       50.31      8.01 o 
  -2  12   6       38.92       35.29      7.08 o 
  -2  12   6       75.22       69.83      6.80 o 
   2 -12  -5      355.39      380.51     13.77 o 
  -2 -12   4       93.75       95.77     15.88 o 
  -2 -12   3       73.20      120.91     13.73 o 
  -2 -12   2        0.68        4.27      6.63 o 
   2 -12  -1       19.40       17.82      3.14 o 
  -2 -12   0      144.33      131.02      5.61 o 
   2 -12   1       69.20       77.43      4.94 o 
  -2  12  -2      451.66      132.92      7.81 o 
  -2 -12  -3      205.38      199.07     10.36 o 
  -2 -12  -4       30.49       28.96      7.64 o 
   2 -12   5       36.72       41.67      8.38 o 
   2 -12   6       86.53      134.10     15.00 o 
   2  12   7        1.15      -11.55     12.03 o 
   2  12   8       75.94      102.17     19.00 o 
   2 -12   9        2.24        3.43     32.27 o 
  -2  13  10       43.08       12.96     38.69 o 
  -2 -13   9       75.50      140.53     32.94 o 
  -2  13   8       91.24       68.97     30.16 o 
  -2 -13   8      340.34      353.35     55.16 o 
  -2  13   7       36.03       55.70     17.29 o 
  -2 -13   6      264.24      249.96     14.88 o 
  -2  13   5      677.10      685.52     16.75 o 
  -2 -13   5     1512.98     1644.94     76.69 o 
  -2 -13   4       51.56       63.34     14.29 o 
  -2  13   3      131.73      143.86     11.94 o 
  -2 -13   2       16.83       22.36      8.37 o 
  -2 -13   1      189.85      136.10      5.78 o 
   2 -13   0       48.48       51.18      5.88 o 
  -2 -13  -1        0.03       -1.44      5.05 o 
  -2  13  -2       12.80       14.57      6.30 o 
  -2 -13  -3        5.16        8.60      5.47 o 
   2  13   4        6.20        8.07      7.07 o 
  -2 -13  -5        3.39       12.93      8.19 o 
   2 -13   5      750.81      797.05     58.08 o 
   2  13   6      156.71      137.17     16.06 o 
   2  13   7       27.13       15.01     11.53 o 
   2  13   8       17.90       14.71     24.25 o 
   2 -13   8       58.55       98.92     35.79 o 
   2  13   9       99.32      102.62     33.41 o 
  -2  14   9       23.15       26.61     28.20 o 
  -2  14   8       79.68       59.46     28.75 o 
  -2 -14   8       84.58       95.32     47.43 o 
  -2 -14   7       69.23       60.14     18.61 o 
  -2  14   6        1.38        3.88     18.21 o 
  -2  14   5      265.83      271.15     31.65 o 
  -2 -14   5      267.34      225.72     42.09 o 
  -2 -14   4      679.24      693.32     31.35 o 
   2  14  -3      168.49      193.57     14.92 o 
  -2 -14   2       20.65       16.70      7.87 o 
  -2 -14   1      228.24      267.26      8.22 o 
  -2 -14   0       94.17      102.37      7.89 o 
  -2  14  -1       12.93       15.37      5.14 o 
   2  14   2       63.94       60.82      7.67 o 
  -2  14  -3       87.26      106.77      7.26 o 
  -2 -14  -4       28.22       24.26      7.34 o 
   2  14   5       62.51       53.88      9.57 o 
   2 -14   5       63.36       46.61     31.65 o 
   2  14   6      130.20      159.85     15.85 o 
   2 -14   7        9.28        4.49     12.11 o 
   2  14   8        7.12      -10.56     25.40 o 
   2 -14   8        7.36        4.53     44.12 o 
  -2 -15   9      117.64      110.10     28.73 o 
  -2  15   8       64.63       55.13     30.33 o 
  -2 -15   8       68.34       18.60     47.84 o 
  -2 -15   7       61.60       85.21     21.87 o 
  -2  15   6       30.44       48.38     19.05 o 
  -2 -15   5       58.21       41.56     16.86 o 
  -2 -15   4       33.23       46.77     15.40 o 
   2  15  -3       90.31      120.01     14.01 o 
   2  15  -2       32.74       38.98      3.22 o 
  -2 -15   1        0.03       -1.98      4.30 o 
  -2 -15   0      190.56      201.51      9.05 o 
  -2 -15  -1      328.03      352.22     10.71 o 
   2  15   2       13.98       22.17      7.09 o 
  -2  15  -2       21.92       29.50     20.26 o 
   2  15   3      488.87      498.98     12.47 o 
  -2 -15  -4       45.86       43.58      8.14 o 
   2  15   5        1.61        0.96     10.64 o 
   2 -15   5       23.51       13.48     31.59 o 
   2  15   6       28.22       32.71     13.01 o 
   2 -15   7       53.74       48.49     19.50 o 
   2  15   8        0.01       -5.08     25.16 o 
   2 -15   8       10.59       -1.64     44.42 o 
  -2 -16   9      279.70      351.82     46.32 o 
  -2  16   8        9.27       13.70     25.79 o 
  -2 -16   8       31.14       45.93     36.07 o 
  -2 -16   7       63.46       61.36     19.33 o 
  -2 -16   6       20.17       21.85     17.12 o 
  -2  16   5      227.06      270.14     30.10 o 
  -2 -16   5      250.47      290.46     40.03 o 
  -2  16   4        4.08       14.94     12.47 o 
  -2  16   3      353.43      388.96     20.24 o 
  -2  16   2        7.77        5.15      2.68 o 
   2 -16  -1      262.69      269.87      9.13 o 
   2  16   0       98.40      132.31      8.34 o 
   2 -16   1        4.97       -1.04      6.05 o 
  -2 -16  -2      631.59      682.42     16.15 o 
   2 -16   3      584.18      589.11     15.50 o 
   2 -16   4        1.80        0.18      7.58 o 
   2  16   5      194.08      213.86     17.73 o 
   2 -16   5      219.89      222.76     41.97 o 
   2  16   6      138.99      121.97     14.70 o 
   2  16   7       51.23       50.68     20.76 o 
   2  16   8        0.12        9.95     28.83 o 
   2 -16   8        5.35       31.96     36.23 o 
  -2  17   8      335.16      333.05     46.68 o 
  -2 -17   8      335.74      415.75     57.17 o 
  -2  17   7      114.60      105.92     23.55 o 
  -2  17   6      152.68      165.70     24.21 o 
  -2  17   5        4.33       11.91     22.09 o 
  -2 -17   5       66.85       88.80     37.55 o 
  -2 -17   4      157.69      165.50     20.43 o 
   2  17  -3      466.21      478.60     22.55 o 
  -2  17   2       77.05       75.67      4.67 o 
   2 -17  -1      122.78      129.53      7.41 o 
   2  17   0      218.06      254.84     10.54 o 
  -2 -17  -1       34.09       21.08      6.57 o 
  -2  17  -2      182.47      188.40     10.12 o 
  -2  17  -3      191.58      198.97     10.44 o 
   2  17   4       37.52       45.51     10.76 o 
   2  17   5        0.11       -3.65     11.77 o 
   2 -17   5        4.89       -3.89     35.98 o 
   2  17   6      183.24      168.14     21.91 o 
   2 -17   7        7.68       -1.76     18.76 o 
   2  17   8      300.70      285.56     42.25 o 
   2 -17   8      301.00      292.82     48.72 o 
  -2  18   8      104.38      113.96     32.58 o 
  -2 -18   8      107.89      138.66     43.19 o 
  -2  18   7      112.35      144.09     23.91 o 
  -2  18   6       67.30       57.75     18.99 o 
  -2  18   5       50.64       48.79     19.89 o 
  -2 -18   5       67.25       87.83     38.02 o 
  -2  18   4        0.74        4.98     14.34 o 
   2  18  -3      582.00      613.58     25.61 o 
  -2  18   2       55.80       48.96      4.21 o 
  -2 -18   1       96.28      101.00      7.17 o 
  -2  18   0      424.25      422.48     13.10 o 
   2 -18   1      101.09      108.50      9.66 o 
   2  18   2       33.62       29.14      8.02 o 
   2  18   3       54.29       52.46      9.99 o 
   2  18   4      163.72      169.44     15.02 o 
   2  18   5      110.23       91.03     24.62 o 
   2 -18   5      118.57      119.63     35.42 o 
   2  18   6      152.30      164.84     24.26 o 
   2 -18   7        8.56        1.60     18.02 o 
  -2  19   8       28.38       22.20     29.96 o 
  -2 -19   8       32.92        1.02     57.71 o 
  -2  19   7        0.50       -9.39     21.23 o 
  -2  19   6       17.49       18.29     22.22 o 
  -2  19   5      106.79      138.61     28.83 o 
  -2 -19   5      109.16      115.88     37.62 o 
  -2 -19   4       19.11       13.86     14.92 o 
   2  19  -3      314.33      357.41     20.96 o 
  -2 -19   2      163.15      157.89      6.31 o 
   2  19  -1      226.79      255.24      9.87 o 
  -2 -19   0       14.96       22.46      5.98 o 
  -2  19  -1      129.32      146.88     11.60 o 
  -2 -19  -2       30.26       27.08      7.76 o 
  -2  19  -3       56.37       66.71     10.61 o 
  -2  19  -4      118.30      125.18     13.11 o 
   2  19   5        0.40       12.02     16.01 o 
   2  19   6       35.34       48.20     19.20 o 
   2  19   7        2.87        9.40     18.77 o 
  -2  20   7        0.00       10.63     19.56 o 
  -2  20   6        1.30       -6.04     21.25 o 
  -2  20   5        1.16        5.39     23.07 o 
  -2 -20   5       58.35       64.93     34.02 o 
  -2 -20   4        1.21       -3.65     14.08 o 
   2  20  -3      331.35      391.57     22.54 o 
   2  20  -2      125.11      135.44     14.78 o 
   2  20  -1      452.39      477.39     15.67 o 
  -2 -20   0      253.69      297.52     14.15 o 
  -2  20  -1        5.31       33.06     14.30 o 
  -2  20  -2      194.03      224.08     17.13 o 
  -2  20  -3      128.76      120.04     15.04 o 
   2  20   4       10.23       11.15     13.19 o 
   2  20   5      222.65      257.06     32.76 o 
   2 -20   5      230.98      178.43     45.93 o 
   2  20   6      115.93      178.72     25.50 o 
  -2  21   7       14.32        8.13     20.06 o 
  -2  21   6        1.87        2.59     28.28 o 
  -2  21   5        0.19      -12.46     23.52 o 
  -2 -21   5       80.27       88.09     36.55 o 
  -2  21   4       55.13       54.05     15.70 o 
   2  21  -3      157.66      148.57     16.92 o 
  -2 -21   2       39.24       42.15     12.53 o 
  -2 -21   1        0.27       15.31     10.94 o 
  -2 -21   0      148.00       96.80      9.64 o 
  -2 -21  -1      263.05      280.25     17.56 o 
  -2  21  -2      200.64      218.66     17.52 o 
   2  21   3       17.95       25.62     12.72 o 
   2 -21   4       20.84        2.16     13.54 o 
   2  21   5        1.39      -13.86     23.71 o 
   2 -21   5        5.24       36.30     35.01 o 
   2 -21   6       28.01       61.15     21.16 o 
  -2 -22   6        4.25        7.36     24.56 o 
  -2  22   5       14.60       38.62     24.21 o 
  -2 -22   5      150.13      230.72     45.36 o 
  -2 -22   4        3.78       10.63     14.57 o 
   2  22  -3       22.34       30.25     13.63 o 
   2  22  -2        0.33       14.11     16.56 o 
  -2 -22   2       66.09       68.37     31.33 o 
  -2 -22   1       28.89       19.42     11.87 o 
  -2 -22   0      210.57       68.96      9.33 o 
   2  22   1      330.02      347.13     19.80 o 
  -2  22  -2       21.00       12.43      8.83 o 
  -2  22  -3       34.76       55.77     13.78 o 
   2 -22   4        0.94        5.00     12.91 o 
   2  22   5       18.41       -3.61     22.37 o 
   2 -22   5       28.92       50.01     34.17 o 
  -2  23   6        9.62       11.01     25.32 o 
  -2  23   5        0.02      -20.38     23.66 o 
  -2 -23   5        7.59       43.90     35.77 o 
  -2 -23   4       34.19       23.75     15.66 o 
   2  23  -3       19.77       30.24     14.38 o 
   2  23  -2       12.40       11.48     12.64 o 
  -2 -23   1      246.02      255.64     19.76 o 
   2  23   0      184.87      214.06     17.90 o 
  -2  23  -1        9.74        3.03     11.59 o 
   2 -23   2        1.50       -2.87     12.07 o 
  -2  23  -3       59.13       86.43     14.99 o 
   2 -23   4       22.03       32.03     17.20 o 
   2  23   5        0.04       11.55     22.47 o 
   2 -23   5        2.68       -3.14     40.31 o 
  -2  24   5       17.23       43.19     24.48 o 
  -2 -24   5       49.52       72.02     40.33 o 
  -2  24   4        0.04        1.22     17.35 o 
   2  24  -3        3.23        5.59     16.02 o 
  -2 -24   2        0.66       -2.42     13.88 o 
   2  24  -1       29.87       15.51     12.70 o 
  -2  24   0       50.79       57.31     12.99 o 
   2  24   1        0.52        5.36     17.62 o 
  -2  24  -2        0.97        5.05     18.70 o 
   2  24   3        7.42       10.54     15.23 o 
   2 -24   4        2.13       15.42     17.41 o 
  -2 -25   4      126.32      141.33     24.02 o 
   2  25  -3       11.70       19.03     15.62 o 
  -2 -25   2        3.47       -1.81     14.11 o 
  -2 -25   1        5.43        7.66     13.60 o 
   2  25   0      162.64      196.96     26.27 o 
  -2  25  -1        1.60        4.23     19.21 o 
  -2  25  -2        7.08       17.67     17.65 o 
   2  25   3       20.47       27.30     20.30 o 
   2  26  -3      124.28      155.87     20.92 o 
  -2  26   2        0.15       -0.60     20.77 o 
   2  26  -1       37.82       52.09     22.36 o 
  -2  26   0        1.91       20.44     20.18 o 
  -2  26  -1        4.52        3.20     19.50 o 
  -2  26  -2        3.85        1.75     18.83 o 
  -3   0  10      232.97      202.55     37.50 o 
  -3   0   8      186.76      243.10     36.35 o 
   3   0  -6     1134.15     1122.85     34.51 o 
   3   0  -4        8.09       12.17      5.85 o 
  -3   0   2     4407.25     4142.95     39.48 o 
  -3   0   0     1997.02     2241.05     14.84 o 
  -3   0  -2      343.63      400.25     22.27 o 
  -3   0  -4      324.72      373.78     28.08 o 
   3   0   6      925.91     1061.12     52.42 o 
   3   0   8       38.77       65.63     31.15 o 
   3   0  10      211.39      180.98     37.57 o 
  -3  -1  11      139.05      128.09     24.93 o 
  -3   1  10        1.61       -2.74     20.07 o 
  -3  -1   9        0.53       -3.31     29.88 o 
  -3   1   8       19.62       26.91     19.28 o 
  -3   1   7       52.01       19.16     14.79 o 
  -3  -1   6      112.38      129.78     12.03 o 
  -3   1   5      577.37      556.26     12.64 o 
  -3  -1   4      123.17      143.07      6.74 o 
  -3  -1   3     2584.87     2443.65     24.27 o 
  -3   1   2        0.05        0.80      3.91 o 
   3  -1  -1     1977.79     1924.33     15.95 o 
  -3  -1   0      136.20      135.16      4.66 o 
  -3  -1  -1      943.58      950.79     14.83 o 
  -3  -1  -2        7.01       11.26      5.08 o 
  -3  -1  -3     2084.67     2127.04     31.30 o 
  -3   1  -4      106.07      113.95     10.79 o 
   3   1   5       63.35       52.42     18.16 o 
   3  -1   5      247.17      243.53     29.83 o 
   3   1   6       86.29      114.05     16.98 o 
   3   1   7       39.75       46.81     15.79 o 
   3   1   8        5.25        2.00     23.80 o 
   3   1   9       88.42      113.36     25.84 o 
   3  -1  10       87.26       84.24     22.70 o 
  -3   2  11       17.51        5.04     39.57 o 
  -3  -2  10       45.40       18.77     19.13 o 
  -3   2   9        0.01       -2.19     25.91 o 
  -3   2   8       22.22       13.95     22.08 o 
  -3   2   7      110.20      104.83     13.36 o 
  -3  -2   6      760.68      806.95     23.81 o 
  -3   2   5     1507.19     1559.94     20.21 o 
  -3   2   4      167.58      193.92      7.28 o 
  -3   2   3      633.21      628.16     12.63 o 
   3  -2  -2        3.48        5.08      4.23 o 
   3  -2  -1      185.00      176.53      5.23 o 
   3  -2   0     1158.00     1081.47     10.92 o 
  -3   2  -1      909.95      976.74     13.46 o 
  -3   2  -2        2.39        0.80      5.14 o 
  -3   2  -3     1095.80     1118.06     19.63 o 
  -3   2  -4      377.55      445.56     17.27 o 
   3  -2   5       18.91       31.09     16.99 o 
   3   2   5       55.70       57.97     22.70 o 
   3   2   6       35.83       42.98     17.09 o 
   3   2   7       36.14       28.70     14.42 o 
   3   2   8       29.43       35.63     22.31 o 
   3   2   9      119.20      123.81     25.72 o 
   3  -2  10        1.11       -8.68     16.10 o 
  -3  -3  11      250.46      196.14     29.12 o 
  -3  -3  10       85.83       92.69     21.67 o 
  -3   3   9       26.28       50.07     22.26 o 
  -3  -3   8      505.23      541.68     32.22 o 
   3  -3  -7      199.07      211.00     15.76 o 
  -3  -3   6      253.56      247.32     15.05 o 
  -3   3   5       32.16       34.64      5.38 o 
  -3  -3   4       11.84       10.39      4.00 o 
  -3   3   3     1107.13     1214.09     20.02 o 
  -3   3   2       96.95      101.64      5.02 o 
   3  -3  -1      436.11      484.29      6.51 o 
   3  -3   0      860.50      868.40     10.31 o 
  -3  -3  -1       94.47       99.73      5.01 o 
   3   3   2      144.75      157.73      7.55 o 
  -3   3  -3      146.83      167.06      8.88 o 
   3   3   4       13.38       23.10      7.00 o 
   3  -3   5      902.97      945.73     46.46 o 
   3   3   5     1046.17     1091.94     47.56 o 
   3   3   6      448.72      495.59     27.28 o 
   3   3   7      216.35      187.30     21.27 o 
   3   3   8      386.63      487.78     32.74 o 
   3  -3   9      188.38      168.48     30.05 o 
   3  -3  10        3.87       -8.70     20.79 o 
  -3   4  11      110.32      133.75     27.58 o 
  -3   4  10        0.05      -18.76     18.76 o 
  -3  -4   9       88.59       81.49     21.10 o 
  -3  -4   8       31.63       30.19     20.45 o 
  -3  -4   7      924.58      930.41     27.33 o 
   3  -4  -6       90.77       93.24     11.99 o 
  -3  -4   5       55.15       56.22      5.90 o 
  -3   4   4       23.41       19.41      4.79 o 
  -3   4   3     1698.58     1562.33     19.57 o 
   3  -4  -2       51.94       45.89      3.90 o 
   3  -4  -1      480.10      493.09      6.69 o 
  -3   4   0      590.54      652.85      7.02 o 
   3  -4   1     1117.88     1163.22     12.87 o 
  -3   4  -2        1.62        0.73      4.21 o 
  -3  -4  -3      264.47      268.86     10.71 o 
  -3   4  -4       11.00       11.79      6.68 o 
   3   4   5      212.83      214.38     20.26 o 
   3   4   6      154.70      189.62     20.83 o 
   3  -4   7      111.20      120.32     17.87 o 
   3  -4   8      492.12      384.02     35.34 o 
   3   4   9       68.55       55.67     23.75 o 
   3   4  10      100.12       83.03     23.26 o 
  -3   5  11       27.88       40.11     26.74 o 
  -3   5  10       41.01       33.33     18.09 o 
  -3   5   9       38.38        6.10     25.89 o 
  -3  -5   8      302.13      307.33     25.61 o 
  -3  -5   7       27.59       23.80     10.23 o 
   3  -5  -6        5.76        4.73     12.35 o 
  -3  -5   5      390.84      394.44     10.64 o 
  -3   5   4      993.98     1049.09     18.59 o 
  -3   5   3      837.97      909.22     14.14 o 
  -3  -5   2      812.37      862.98      9.97 o 
   3  -5  -1        1.88        2.09      2.20 o 
   3   5   0     1326.23     1459.05      9.82 o 
  -3   5  -1      401.13      418.91      7.27 o 
   3  -5   2      354.06      371.13      8.28 o 
   3  -5   3     1288.17     1428.13     22.13 o 
   3  -5   4        0.01        0.73      6.55 o 
   3   5   5      208.79      192.47     17.60 o 
   3   5   6       36.22       36.57     16.10 o 
   3   5   7      111.20      107.10     17.41 o 
   3  -5   8       39.57       49.62     21.76 o 
   3   5   9       67.59       94.26     25.33 o 
  -3  -6  11       43.94       29.20     25.92 o 
  -3   6  10        7.27       -2.12     18.18 o 
  -3  -6   9      409.12      414.09     30.52 o 
  -3   6   8       91.08      106.91     21.21 o 
   3  -6  -7        3.78       -0.27      9.92 o 
  -3   6   6       85.52       84.20     11.95 o 
   3   6  -5      266.93      277.31      9.47 o 
  -3   6   4       19.16       12.74      4.72 o 
  -3   6   3       39.52       43.97      3.70 o 
  -3  -6   2     4838.11     5080.22     21.65 o 
   3  -6  -1       71.18       84.17      3.33 o 
   3  -6   0      291.43      324.27      5.37 o 
  -3   6  -1      214.39      212.19      5.71 o 
  -3   6  -2      757.39      803.34     12.93 o 
   3   6   3       94.85      126.21      8.51 o 
   3  -6   4        0.16       -5.57      7.18 o 
   3   6   5      327.33      318.89     23.79 o 
   3   6   6      918.32     1109.09     41.63 o 
   3   6   7      303.25      319.29     24.29 o 
   3   6   8       25.30       38.07     22.64 o 
   3  -6   9        0.53       -0.09     30.33 o 
  -3  -7  11       11.73       20.80     34.12 o 
  -3  -7  10        0.45        0.71     16.98 o 
  -3   7   9      262.18      225.60     25.12 o 
  -3  -7   8      182.55      198.15     22.50 o 
   3  -7  -7      234.30      234.94     14.83 o 
  -3  -7   6      284.27      325.50     14.19 o 
  -3   7   5      336.89      336.93     11.06 o 
  -3   7   4      220.00      205.89      7.17 o 
  -3  -7   3     1617.27     1645.66     12.09 o 
   3  -7  -2      686.55      774.73     11.05 o 
  -3  -7   1       48.03       41.88      2.84 o 
  -3   7   0       79.05       87.71      3.60 o 
   3  -7   1      341.19      361.85      7.47 o 
   3   7   2      199.01      216.71      6.89 o 
  -3  -7  -3     1663.37     1776.60     25.18 o 
  -3  -7  -4      755.35      748.23     21.09 o 
   3   7   5      150.76      162.45     16.91 o 
   3   7   6      301.55      311.39     23.04 o 
   3  -7   7        9.36       13.87     14.49 o 
   3  -7   8       30.20       70.57     20.01 o 
   3  -7   9       18.67       31.65     26.27 o 
  -3  -8  10        0.10        4.84     17.81 o 
  -3  -8   9       14.65       11.25     21.72 o 
  -3   8   8      204.19      230.71     22.41 o 
  -3  -8   7      167.44      180.00     11.05 o 
  -3   8   6      434.62      458.00     13.95 o 
  -3  -8   5       10.70       12.11      4.79 o 
  -3   8   5       11.58       -4.01     10.92 o 
  -3  -8   4      704.39      706.69      9.85 o 
  -3  -8   3     1155.74     1306.24     29.50 o 
   3   8  -2        3.28        0.49      2.23 o 
  -3  -8   1      358.07      391.07      6.62 o 
  -3  -8   0       24.35       32.99      3.06 o 
   3   8   1       50.47       79.82      4.72 o 
  -3   8  -2      369.29      448.39      9.43 o 
   3  -8   3      516.68      535.31     12.98 o 
   3  -8   4      995.30     1040.50     24.74 o 
   3   8   5       43.09       27.33     12.79 o 
   3   8   6      290.93      292.59     25.14 o 
   3   8   7       40.57       28.81     15.03 o 
   3   8   8       54.04      105.88     23.89 o 
   3   8   9      180.55      188.98     31.13 o 
  -3  -9  10        1.12       -5.58     34.57 o 
  -3   9   9        0.35       -0.51     21.87 o 
  -3   9   8      125.26      131.80     19.44 o 
  -3   9   7      381.35      357.18     13.51 o 
  -3  -9   6      582.18      800.49     15.50 o 
  -3   9   5       20.84       24.47      5.25 o 
  -3   9   5       73.64       65.42     10.44 o 
  -3  -9   4      340.21      342.94     19.55 o 
  -3  -9   3      679.33      789.47     23.90 o 
   3   9  -2      522.78      121.60      6.23 o 
   3  -9  -1        0.97       -0.33      2.49 o 
   3  -9   0      191.83      177.70      5.43 o 
   3  -9   1      347.84      413.63      8.58 o 
   3  -9   2       54.83       41.58      4.50 o 
   3   9   3      570.77      627.13     14.22 o 
  -3  -9  -4       16.85       13.29      8.29 o 
   3   9   5        9.78       22.24     12.65 o 
   3   9   6       86.49       73.78     16.43 o 
   3  -9   7       56.56       73.78     16.70 o 
   3   9   8       27.82        7.45     22.53 o 
   3  -9   9       12.70       25.55     25.32 o 
  -3 -10  10       18.77       32.69     40.88 o 
  -3  10   9       15.20        3.67     21.45 o 
  -3  10   8       59.88       52.04     28.68 o 
  -3  10   8      113.76       87.60     17.02 o 
  -3  10   7       51.53       52.14      7.10 o 
  -3  10   6     1032.47     1167.39     14.04 o 
  -3  10   5        0.55        6.04     12.94 o 
  -3 -10   4      201.09      213.48     16.79 o 
  -3 -10   3       79.66       98.43     11.40 o 
   3  10  -2      437.07      493.32     13.29 o 
   3  10  -1       53.29       50.53      4.09 o 
   3  10   0     2590.37     2889.72     19.74 o 
  -3  10  -1       31.58       27.18      4.32 o 
   3 -10   2       86.00       60.36      4.97 o 
   3  10   3      133.15       55.18      6.02 o 
   3  10   4        9.22       10.86      8.60 o 
   3 -10   5       39.09       48.01     10.67 o 
   3 -10   6       80.23       90.91     17.63 o 
   3 -10   7       97.89       89.68     17.38 o 
   3 -10   8        7.78       11.10     22.52 o 
   3  10   9       14.33       45.19     29.64 o 
  -3 -11  10        9.14       10.62     24.46 o 
  -3 -11   9      130.33      165.49     31.37 o 
  -3  11   8        5.17       25.06     29.00 o 
  -3 -11   8        8.27       11.97     41.19 o 
  -3 -11   7      271.06      267.79     12.57 o 
  -3  11   6       97.99      107.87      7.18 o 
  -3  11   6     1240.68     1287.18     16.28 o 
  -3  11   5      143.44      147.76     24.71 o 
  -3 -11   5      211.48      202.89     36.18 o 
  -3 -11   4      139.62      141.38     12.52 o 
  -3 -11   3       79.42       77.82     11.21 o 
   3  11  -2      406.60      455.32     13.41 o 
  -3 -11   1      469.20      492.83      7.71 o 
   3 -11   0       38.70       43.22      4.07 o 
  -3  11  -1     1227.50     1298.46     15.01 o 
  -3  11  -2      402.91      434.58     11.96 o 
  -3  11  -3      373.59      400.85     14.42 o 
   3 -11   4      121.61      121.15     11.56 o 
   3  11   5      169.61      175.51     16.63 o 
   3 -11   5      524.53      580.41     47.76 o 
   3  11   6       53.60       60.48     13.48 o 
   3  11   7      110.42      108.22     15.26 o 
   3 -11   8       15.27       -9.39     23.39 o 
   3 -11   9       22.24       37.99     38.03 o 
  -3 -12  10       17.53       28.44     26.91 o 
  -3 -12   9       39.77       45.17     27.60 o 
  -3  12   8        4.04      -17.62     24.42 o 
  -3 -12   8       10.11        4.51     42.93 o 
  -3  12   7      258.62      222.78      9.18 o 
  -3  12   6      570.35      631.00     33.85 o 
  -3  12   5       44.21       52.88     19.52 o 
  -3 -12   5      418.98      385.44     42.08 o 
  -3  12   4       27.83       42.62     10.77 o 
  -3 -12   3      574.86      776.03     26.07 o 
   3  12  -2       63.98       34.06      5.82 o 
  -3 -12   1       19.68       14.46      3.41 o 
  -3 -12   0      726.96      924.38     12.51 o 
  -3  12  -1      491.55      581.78     11.59 o 
  -3  12  -2       39.96       18.79      4.96 o 
  -3 -12  -3       20.88       39.16      6.62 o 
  -3 -12  -4       82.04       78.35      9.28 o 
   3  12   5      116.18      103.93     12.31 o 
   3  12   6      173.38      208.95     17.71 o 
   3  12   7       36.37       57.27     13.22 o 
   3  12   8       46.72       38.52     19.35 o 
  -3  13  10        9.05       25.50     28.75 o 
  -3 -13   9       58.96       96.61     29.36 o 
  -3  13   8      267.04      276.50     42.14 o 
  -3 -13   8      352.16      269.37     62.39 o 
  -3 -13   7        0.23       -5.52     18.44 o 
  -3  13   6       63.90       54.76     19.49 o 
  -3  13   5       57.34       55.90     21.88 o 
  -3 -13   5       68.85       58.76     33.06 o 
  -3  13   4      174.55      168.64     18.50 o 
  -3 -13   3      446.60      496.26     18.64 o 
  -3 -13   2      534.66      592.50     21.64 o 
   3 -13  -1      501.22      152.25      6.16 o 
   3  13   0       86.72       71.54      5.09 o 
   3 -13   1      236.44       88.05      5.35 o 
  -3  13  -2      122.31      139.57      9.94 o 
  -3 -13  -3      911.49      920.82     18.26 o 
   3  13   4        7.31        9.87      7.43 o 
   3  13   5        3.60        1.58     11.46 o 
   3 -13   5      145.87      150.74     33.17 o 
   3 -13   6        9.68        3.87     14.71 o 
   3  13   7       29.79       40.59     13.19 o 
   3 -13   8       14.98       24.45     28.94 o 
  -3 -14   9       14.10       21.68     31.77 o 
  -3  14   8        5.25       -3.06     26.56 o 
  -3 -14   8       79.58      122.35     38.76 o 
  -3 -14   7        0.53        7.89     17.80 o 
  -3  14   6      154.31      163.86     22.46 o 
  -3  14   5     1044.17     1064.39     54.82 o 
  -3 -14   5     1094.53     1018.24     63.06 o 
  -3  14   4       65.47       74.78     15.91 o 
  -3 -14   3       28.72       40.27      9.88 o 
  -3 -14   2      134.44      135.73      9.96 o 
  -3  14   1      205.02      234.59      8.45 o 
   3  14   0      596.18      581.23     11.91 o 
  -3 -14  -1      256.54      266.98      9.54 o 
  -3  14  -2      241.14      259.11     12.31 o 
  -3  14  -3      438.54      446.20     15.98 o 
   3 -14   4       41.92       42.68     10.03 o 
   3  14   5        3.35        8.01     10.74 o 
   3 -14   5      201.24      256.42     37.68 o 
   3  14   6      267.84      317.34     20.67 o 
   3  14   7       63.99       74.50     14.55 o 
   3  14   8        1.87       29.79     29.45 o 
   3 -14   8      108.26      152.86     41.35 o 
  -3 -15   9       17.66       19.38     28.04 o 
  -3  15   8        3.98       26.96     30.79 o 
  -3 -15   8       64.26       80.24     35.38 o 
  -3 -15   7      104.37      114.33     21.51 o 
  -3 -15   6      245.28      292.03     26.09 o 
  -3  15   5       55.02       62.78     21.05 o 
  -3 -15   5      148.24      128.67     36.96 o 
  -3 -15   4       13.01       18.11     14.19 o 
  -3 -15   3      793.62      873.75     27.53 o 
  -3 -15   2        8.51       23.03      8.44 o 
  -3  15   1      270.49      287.21      8.47 o 
   3  15   0      280.98      346.24     10.01 o 
  -3 -15  -1        6.71        9.48      5.47 o 
  -3  15  -2       19.61       18.52      7.64 o 
  -3 -15  -3      118.05      124.38      9.13 o 
   3  15   4      310.77      343.41     17.91 o 
   3  15   5       25.45       23.75     10.92 o 
   3  15   6       18.97       52.60     14.25 o 
   3 -15   7        7.77       19.78     17.29 o 
   3  15   8        3.58       30.19     28.91 o 
   3 -15   8      152.07      145.21     45.33 o 
  -3  16   9        2.70      -24.70     38.02 o 
  -3  16   8       23.44       24.66     26.30 o 
  -3 -16   8       32.09       61.62     33.24 o 
  -3 -16   7      269.05      294.74     30.04 o 
  -3 -16   6       16.09       21.06     18.47 o 
  -3  16   5        5.88        2.85     21.79 o 
  -3 -16   5       15.55        9.85     33.30 o 
  -3 -16   4      159.10      170.36     20.58 o 
  -3 -16   3     1345.47     1448.83     35.70 o 
   3  16  -2      166.28      199.63     15.62 o 
   3 -16  -1       11.20        9.26      4.10 o 
   3  16   0      408.61      471.91     13.38 o 
  -3 -16  -1      119.54       60.07      6.26 o 
  -3 -16  -2       99.03      120.68      9.91 o 
  -3  16  -2      100.65       59.45     25.45 o 
   3 -16   3       20.64       17.43      6.99 o 
   3  16   4       46.49       77.14     11.89 o 
   3 -16   5      148.97      172.74     16.07 o 
   3  16   6      122.34      139.80     16.97 o 
   3  16   7      110.52      116.10     21.95 o 
  -3  17   8        0.62       24.95     30.54 o 
  -3 -17   8      313.26      412.30     59.15 o 
  -3  17   7        0.98      -12.98     17.84 o 
  -3 -17   6       40.78       42.92     17.92 o 
  -3  17   5       60.07       36.43     20.26 o 
  -3 -17   5      123.49      153.48     37.16 o 
  -3 -17   4       52.43       41.05     15.04 o 
   3  17  -3      509.81      529.29     23.83 o 
  -3 -17   2       99.16       97.99     13.18 o 
  -3 -17   1       42.10       58.28      5.58 o 
   3  17   0       10.99        7.68      6.58 o 
   3 -17   1      134.24       83.76      6.85 o 
   3 -17   2       96.80      117.61      8.37 o 
   3 -17   3       21.32       18.29      7.36 o 
   3  17   4      141.80      171.00     15.16 o 
   3 -17   5        4.85        6.86     11.14 o 
   3  17   6        0.60       -8.63     24.81 o 
   3 -17   7        0.02       37.50     18.52 o 
  -3  18   8        3.77       21.55     26.68 o 
  -3 -18   8      101.13      112.22     50.61 o 
  -3 -18   7       37.54       53.46     20.05 o 
  -3  18   6      156.31      196.95     25.45 o 
  -3  18   5      110.15      115.55     26.09 o 
  -3 -18   5      172.46      175.25     38.20 o 
  -3  18   4       44.14       58.57     15.55 o 
  -3 -18   3      128.23      162.62     16.15 o 
  -3 -18   2       48.19       53.28     11.70 o 
   3  18  -1      123.43      122.22      6.82 o 
  -3  18   0       72.65       94.19      7.98 o 
  -3  18  -1        3.85        3.70      7.77 o 
   3 -18   2       14.55       20.50      7.26 o 
  -3  18  -3       27.00       15.30      9.92 o 
   3  18   4        3.17        4.71     11.30 o 
   3  18   5        1.63        0.24     13.23 o 
   3 -18   5       66.69       86.93     34.92 o 
   3  18   6      376.50      501.72     33.34 o 
   3  18   7       71.49       72.08     20.77 o 
  -3  19   8        4.86       -6.92     27.59 o 
  -3 -19   8       31.34       42.21     56.98 o 
  -3  19   7        0.88      -14.62     19.96 o 
  -3 -19   6       26.63       45.66     20.54 o 
  -3  19   5       24.18       26.77     23.43 o 
  -3 -19   5       24.30       16.16     37.24 o 
  -3 -19   4        5.50        7.60     13.46 o 
  -3 -19   3      120.48      130.45     15.66 o 
   3  19  -2       12.19       12.12     11.69 o 
   3 -19  -1      308.05      291.53     10.89 o 
   3  19   0      187.20      182.30      9.98 o 
  -3  19  -1        4.27       13.47     13.16 o 
  -3  19  -2       63.86       66.55     13.10 o 
   3 -19   2      221.76      265.11     32.50 o 
   3  19   3      149.66      150.00     13.62 o 
   3 -19   4        8.20        9.90     10.65 o 
   3  19   5      117.44      125.26     25.01 o 
   3 -19   5      125.63      122.83     40.89 o 
   3 -19   6       73.62       75.30     21.50 o 
  -3  20   7       20.26        3.44     20.77 o 
  -3 -20   6      235.40      274.09     29.03 o 
  -3  20   5        1.41      -19.12     23.79 o 
  -3 -20   5        1.46       -4.53     37.84 o 
  -3 -20   4        2.61       -0.17     14.27 o 
  -3  20   3      414.00      449.80     24.27 o 
   3  20  -2      124.74      133.41     15.22 o 
   3 -20  -1        2.73        1.86      4.65 o 
   3  20   0       36.99       29.59      7.98 o 
  -3 -20  -1       31.43       37.63      9.92 o 
   3 -20   2       28.30       25.18     10.84 o 
   3  20   3        1.04       -3.71     10.26 o 
   3  20   4        6.90        8.47     14.21 o 
   3  20   5        4.75       12.24     20.76 o 
   3 -20   5        9.10       37.56     31.57 o 
   3  20   6      105.96      136.96     23.35 o 
  -3  21   7       24.73       43.65     20.84 o 
  -3 -21   6       53.73       59.85     20.12 o 
  -3  21   5        0.16      -25.71     25.71 o 
  -3 -21   5        0.23      -39.41     39.41 o 
  -3 -21   4        0.31       -4.19     14.43 o 
  -3  21   3       10.80        6.25     13.09 o 
  -3 -21   2       46.78       58.00     13.53 o 
  -3  21   1       16.89       14.30     11.94 o 
  -3  21   0      134.93      114.52     10.29 o 
  -3  21  -1      113.59      104.58     13.49 o 
   3 -21   2        5.47        7.24     10.98 o 
   3 -21   3       69.61       66.67     13.66 o 
   3 -21   4        2.00        5.97     14.22 o 
   3  21   5       39.89       36.42     24.36 o 
   3 -21   5       57.85       82.83     29.44 o 
  -3  22   6       20.54       24.41     22.16 o 
  -3  22   5       49.82       54.90     26.52 o 
  -3 -22   5       61.95       66.66     32.66 o 
  -3 -22   4        3.94        1.29     16.84 o 
  -3  22   3       17.34       13.87     14.93 o 
  -3 -22   2        7.23       16.69     12.46 o 
   3  22  -1       63.48       66.22     13.48 o 
  -3  22   0       42.37       45.80     11.70 o 
  -3  22  -1        0.36       -2.90     10.35 o 
  -3  22  -2        6.50        5.10     10.58 o 
   3 -22   2       16.42       21.66     24.02 o 
   3  22   3       23.26       45.11     12.77 o 
   3 -22   4        4.28       33.45     15.78 o 
   3  22   5       69.03       65.90     25.36 o 
   3 -22   5       72.87       69.55     35.75 o 
  -3  23   6      106.81      143.54     26.09 o 
  -3  23   5       10.40       20.07     26.41 o 
  -3 -23   5       17.79       45.77     29.80 o 
  -3 -23   4        2.45        3.42     16.94 o 
   3  23  -3        4.10       15.28     14.37 o 
   3  23  -2       22.89       16.88     13.02 o 
  -3  23   1        6.43       11.35     12.24 o 
   3  23   0       37.52       19.80     11.42 o 
  -3  23  -1       72.00       87.24     13.79 o 
  -3  23  -2       85.35      113.86     20.01 o 
   3 -23   3      211.46      256.94     20.28 o 
   3 -23   4       34.15       42.57     16.33 o 
  -3  24   5       13.92      -25.54     28.80 o 
  -3 -24   5       14.49       41.46     43.17 o 
  -3  24   4        1.34       23.08     18.43 o 
  -3 -24   3       59.69       62.97     15.60 o 
  -3 -24   2        0.90        2.07     13.45 o 
  -3 -24   1       62.89       53.78     13.82 o 
   3  24   0       43.36       39.16     12.96 o 
  -3  24  -1       51.90       80.84     19.17 o 
  -3  24  -2       11.80        5.31     18.02 o 
   3  24   3       25.14       39.55     20.52 o 
  -3 -25   4       82.62      115.79     22.57 o 
  -3  25   3       36.16       38.10     16.21 o 
  -3 -25   2        6.17       14.74     15.05 o 
   3  25  -1        1.99        9.42     13.62 o 
  -3  25   0        4.01        2.75     16.77 o 
  -3  25  -1      129.70      178.53     24.48 o 
  -3  25  -2       22.20       36.74     19.73 o 
   3  26  -2       32.37       29.09     15.10 o 
  -3  26   1        1.16        9.80     19.16 o 
  -3  26   0        1.80       17.10     19.59 o 
  -3  26  -1        1.62       17.97     19.64 o 
  -4   0  10       65.20       66.59     30.35 o 
  -4   0   8      408.05      252.89     46.26 o 
   4   0  -6      209.29      184.18     18.92 o 
  -4   0   4       64.69       65.91      9.61 o 
   4   0  -2      128.91      123.96      9.52 o 
   4   0   0     1936.76     2264.54     17.37 o 
   4   0   2      362.86      398.38     15.44 o 
   4   0   4      404.78      382.14     29.59 o 
   4   0   6      118.55      141.39     26.11 o 
   4   0   8       50.10       46.55     33.16 o 
  -4  -1  11      130.32      100.85     24.66 o 
  -4   1  10       93.64       92.01     21.99 o 
  -4   1   9      187.78      145.33     31.35 o 
  -4  -1   8       95.59       82.75     23.30 o 
  -4   1   7       26.19       26.96     11.01 o 
  -4   1   6      377.15      323.40     12.81 o 
  -4   1   5      809.00      848.77     21.83 o 
  -4  -1   5      825.19      840.83     42.96 o 
  -4   1   4        1.82        5.17      5.40 o 
   4   1  -3      198.03      222.20      7.79 o 
  -4   1   2      115.99      112.66      5.52 o 
  -4  -1   1      410.11      428.81      6.72 o 
   4   1   0      210.82      255.69      4.85 o 
  -4   1  -1      621.79      687.49     11.01 o 
  -4   1  -2       84.27       89.74      7.78 o 
  -4   1  -3     1082.11     1145.79     24.32 o 
   4   1   4      218.38      216.23     22.45 o 
   4   1   5       23.01       30.67     16.96 o 
   4   1   6      326.21      371.60     20.95 o 
   4  -1   7        3.53       -0.36     12.30 o 
   4   1   8      454.77      529.31     34.65 o 
   4  -1   9      172.60      196.38     28.17 o 
  -4  -2  11       16.71       25.85     25.91 o 
  -4   2  10       39.83       33.69     20.35 o 
  -4   2   9      308.59      341.37     30.64 o 
  -4  -2   8       99.92       40.11     24.95 o 
  -4   2   7      631.46      612.83     20.04 o 
  -4   2   6      435.40      478.59     16.42 o 
  -4   2   5      206.81      187.63     11.71 o 
  -4  -2   5      303.33      291.95     30.27 o 
  -4   2   4        0.21       -0.16      5.13 o 
   4   2  -3      983.99      974.29     14.25 o 
   4  -2  -2       93.13       96.54      5.62 o 
  -4   2   1      375.14      357.86      5.50 o 
   4  -2   0     2249.57     2390.32     17.86 o 
   4  -2   1     6014.13     6480.65     29.84 o 
  -4   2  -2      220.12      228.82     10.71 o 
  -4   2  -3       52.35       47.04      6.88 o 
   4   2   4       60.92       54.37     12.26 o 
   4   2   5      214.49      229.98     27.80 o 
   4  -2   5      353.92      393.65     36.18 o 
   4   2   6       54.63       33.81     17.53 o 
   4   2   7       56.33       46.16     15.79 o 
   4  -2   8       42.98       62.85     23.17 o 
   4   2   9       60.85       68.46     24.61 o 
  -4   3  11      245.86      241.83     30.48 o 
  -4   3  10       67.28       62.89     20.56 o 
  -4  -3   9      133.85       95.81     22.29 o 
  -4  -3   8      139.41      118.81     22.12 o 
  -4   3   7        0.38       -4.62      8.66 o 
  -4  -3   6      238.01      221.16     16.99 o 
  -4   3   5        4.89        7.01      7.00 o 
  -4  -3   5     1244.83     1215.46     53.84 o 
  -4   3   4     1768.41     1785.04     23.81 o 
   4   3  -3     2386.28     2373.46     21.01 o 
   4  -3  -2      362.56      391.14      9.34 o 
  -4  -3   1       69.53       83.40      4.56 o 
   4  -3   0      268.86      277.53      6.96 o 
  -4   3  -1      245.23      273.36      7.78 o 
  -4  -3  -2        1.51        5.44      4.18 o 
  -4   3  -3      745.39      811.19     18.07 o 
   4  -3   4      624.41      675.21     21.08 o 
   4   3   5     1199.65     1226.99     38.89 o 
   4   3   6      184.20      202.81     21.00 o 
   4   3   7       32.92       16.17     15.41 o 
   4   3   8      156.34      171.06     24.97 o 
   4  -3   9      114.07      143.08     26.98 o 
  -4  -4  11      117.01       88.24     24.85 o 
  -4   4  10       13.13       12.93     18.04 o 
  -4   4   9       41.45       51.80     21.89 o 
  -4  -4   8        1.64       14.81     20.44 o 
   4  -4  -7       17.67       26.62      8.34 o 
  -4   4   6       18.14       20.07     10.16 o 
  -4   4   5       13.17       16.66      6.37 o 
  -4   4   4      221.26      279.40     10.04 o 
  -4   4   3      478.60      535.52     10.15 o 
  -4   4   2       25.57       27.06      4.05 o 
   4  -4  -1      614.71      641.55      7.32 o 
   4  -4   0       46.19       52.40      4.13 o 
  -4   4  -1      654.80      739.16     12.33 o 
  -4  -4  -2       44.26       40.11      5.09 o 
   4  -4   3      180.55      204.58     10.25 o 
   4  -4   4      103.60      115.60     11.16 o 
   4  -4   5       54.67       32.46     20.56 o 
   4   4   5       67.50       83.63     25.72 o 
   4   4   6      213.04      191.02     20.90 o 
   4   4   7       34.61       39.33     16.17 o 
   4  -4   8       23.34       41.47     22.84 o 
   4  -4   9       28.54       39.06     24.55 o 
  -4   5  11       27.33       21.48     26.55 o 
  -4   5  10        2.19       25.77     18.70 o 
  -4   5   9      120.20      121.51     21.69 o 
  -4   5   8      750.75      776.19     28.70 o 
  -4   5   7      168.43      165.74     11.60 o 
  -4   5   6      250.08      242.78     14.48 o 
  -4   5   5       29.83       27.17      6.99 o 
  -4  -5   5       70.73       64.11     26.37 o 
  -4   5   4      394.33      419.67     11.38 o 
  -4   5   3      109.01      115.11      5.38 o 
  -4   5   2      145.89      165.76      5.62 o 
  -4  -5   1     1348.49     1441.30     11.58 o 
   4  -5   0       63.11       68.42      4.78 o 
   4  -5   1      157.71      191.02      5.55 o 
   4  -5   2      707.03      114.95      6.10 o 
  -4   5  -3        8.64       15.65      6.62 o 
   4  -5   4      232.96      239.01     14.38 o 
   4   5   5      112.04      121.02     19.49 o 
   4   5   6      289.79      310.06     24.31 o 
   4   5   7      111.84       98.09     18.48 o 
   4  -5   8      136.05      171.67     25.44 o 
   4  -5   9      206.63      231.11     30.77 o 
  -4  -6  11       42.08       47.09     34.46 o 
  -4   6  10        4.39       -4.09     17.05 o 
  -4  -6   9      267.17      261.23     28.96 o 
  -4   6   8       57.86       63.69     13.56 o 
  -4  -6   7       32.02       28.72      8.30 o 
  -4   6   6       36.86       42.69     10.66 o 
  -4   6   5      103.22      122.32      9.82 o 
  -4  -6   5      283.41      325.63     35.53 o 
  -4   6   4      246.61      244.72      8.60 o 
  -4   6   3      457.01      527.49      8.56 o 
  -4  -6   2      395.39      465.11      8.05 o 
  -4   6   1        0.34        0.42      2.42 o 
   4  -6   0      378.07      434.15      6.98 o 
   4  -6   1       89.05       97.32      4.58 o 
   4  -6   2       62.50       36.70      4.56 o 
  -4  -6  -3      496.84      563.69     15.80 o 
   4  -6   4       27.72       23.68     11.43 o 
   4  -6   5      221.13      250.14     30.80 o 
   4   6   5      221.95      233.87     30.95 o 
   4   6   6      154.12      196.15     21.41 o 
   4   6   7       93.19       97.24     17.58 o 
   4   6   8        0.64        6.01     24.85 o 
   4  -6   9      156.30       85.12     30.54 o 
  -4  -7  11       12.28      -11.28     34.02 o 
  -4   7  10        2.59       -0.49     17.22 o 
  -4  -7   9       16.12       21.13     18.25 o 
  -4   7   8      276.00      276.64     19.22 o 
  -4   7   7      130.76      145.17     12.68 o 
  -4   7   6        5.44        7.78     10.63 o 
  -4   7   5      217.48      210.37     10.21 o 
  -4  -7   5      231.33      253.75     33.27 o 
  -4   7   4      230.62      237.20      7.34 o 
   4  -7  -3       52.01       53.41      3.50 o 
   4  -7  -2      123.84      148.15      4.90 o 
   4   7  -1      532.69      560.09      8.21 o 
   4   7   0      486.30      552.48      8.47 o 
   4  -7   1      225.87      247.43      6.62 o 
   4  -7   2       53.08       76.96      5.86 o 
  -4   7  -3      553.20      594.37     16.33 o 
   4  -7   4       28.31       41.63     12.35 o 
   4   7   5      386.46      398.52     31.36 o 
   4  -7   5      393.63      417.46     41.54 o 
   4   7   6      531.30      616.76     31.23 o 
   4   7   7       75.63       90.55     17.59 o 
   4  -7   8      187.82      204.46     28.59 o 
   4  -7   9      146.71      152.12     27.29 o 
  -4  -8  10       24.61       -0.06     33.79 o 
  -4   8   9      196.94      163.47     23.61 o 
  -4  -8   8        3.69       20.46     20.42 o 
  -4   8   7      362.77      399.35     16.76 o 
  -4   8   6       84.88       85.60      8.68 o 
  -4   8   5       30.85       27.66      4.99 o 
  -4  -8   5      104.84       79.56     27.50 o 
  -4   8   4       80.73       81.16      4.35 o 
  -4   8   3      331.43      329.86      7.95 o 
   4  -8  -2     2029.99     2199.25     15.97 o 
  -4  -8   1     1801.23     1980.20     14.38 o 
   4   8   0     3540.66     4027.92     20.65 o 
   4  -8   1       26.65       27.75      3.89 o 
  -4   8  -2       81.98       90.73      6.00 o 
  -4   8  -3       66.78       73.74      7.17 o 
   4   8   4       25.57       45.27     12.88 o 
   4   8   5      361.07      383.44     31.00 o 
   4  -8   5      374.17      418.87     42.64 o 
   4   8   6      229.16      222.72     22.33 o 
   4  -8   7      334.68      336.70     25.61 o 
   4  -8   8       46.21       56.70     24.23 o 
   4  -8   9      129.34      107.77     25.45 o 
  -4  -9  10      113.93       55.24     36.45 o 
  -4  -9   9      161.23      151.50     23.77 o 
  -4   9   8       14.00       23.18     26.55 o 
  -4   9   8      228.95      214.19     23.32 o 
  -4   9   7      499.31      516.47     16.42 o 
  -4   9   6       31.45       35.15      6.98 o 
  -4   9   5      179.25      164.31      6.26 o 
  -4  -9   5      262.42      245.86     36.03 o 
  -4  -9   4      348.45      308.47     17.93 o 
  -4  -9   3      307.46      333.96     13.65 o 
   4   9  -2       68.28       77.13      3.63 o 
  -4   9   1       13.02       14.76      3.00 o 
  -4   9   0       47.86       49.52      3.68 o 
   4  -9   1       33.45       38.71      4.25 o 
  -4   9  -2        0.17        0.92      4.84 o 
  -4  -9  -3      105.12      112.89      8.97 o 
   4   9   4      388.35      406.47     22.46 o 
   4   9   5       52.37       58.90     18.37 o 
   4  -9   5      669.35      727.77     50.86 o 
   4   9   6        5.54        4.12     18.88 o 
   4  -9   7       73.67       71.93     17.81 o 
   4  -9   8        0.58       -4.77     23.31 o 
   4   9   9       94.28      116.48     38.45 o 
  -4  10  10       71.40       52.62     25.52 o 
  -4 -10   9       77.11      104.96     33.51 o 
  -4  10   8       45.90       83.35     31.01 o 
  -4  10   8      270.92      290.32     22.04 o 
  -4 -10   7       71.21       83.30      8.17 o 
  -4  10   6       85.11       69.92      6.12 o 
  -4 -10   5      307.50      311.77     22.95 o 
  -4  10   5      307.67      308.75     10.40 o 
  -4 -10   4        4.05       -0.96      8.80 o 
  -4  10   3      902.39      960.08     19.91 o 
   4  10  -2       99.71      102.96      5.20 o 
  -4  10   1       50.94       43.89      3.74 o 
   4  10   0     1116.89     1349.62     13.37 o 
   4 -10   1       80.42       94.43      5.49 o 
  -4  10  -2      667.17      773.01     14.31 o 
   4 -10   3       57.80       56.81      7.13 o 
   4  10   4      702.34      729.65     29.05 o 
   4  10   5        1.59        6.41     10.51 o 
   4  10   6      214.71      252.92     23.29 o 
   4 -10   7        2.71        2.13     15.77 o 
   4 -10   8       64.63      100.65     25.77 o 
  -4 -11  10        1.31        1.27     26.46 o 
  -4  11   9      248.37      237.06     31.88 o 
  -4  11   8       76.06       79.01     31.56 o 
  -4 -11   8       76.24      102.61     38.94 o 
  -4 -11   7      385.70      380.94     16.17 o 
  -4  11   6      162.23      160.40     22.71 o 
  -4  11   5       95.27      110.23     24.26 o 
  -4 -11   5      200.40      216.79     36.03 o 
  -4  11   4       37.30       38.34     10.15 o 
  -4 -11   3       14.06       17.70      8.18 o 
   4  11  -2       40.42       49.06      4.09 o 
  -4 -11   1      152.63      155.67      5.41 o 
  -4 -11   0       46.72       51.70      4.20 o 
   4 -11   1        9.24       14.91      4.50 o 
  -4  11  -2      196.55      208.53      9.46 o 
  -4  11  -3      252.22       63.69      6.30 o 
   4 -11   4       43.68       42.85     13.39 o 
   4  11   5        3.94        6.52     10.59 o 
   4  11   6       21.72       33.84     13.76 o 
   4 -11   7       15.55       20.94     12.67 o 
   4 -11   8       62.70       38.74     25.25 o 
  -4 -12  10        1.29       13.14     26.49 o 
  -4  12   9      223.91      215.65     33.51 o 
  -4  12   8        1.72       40.61     25.93 o 
  -4 -12   8      164.30      322.65     49.13 o 
  -4  12   7       15.09       12.67     17.15 o 
  -4  12   6       90.51      108.12     20.65 o 
  -4  12   5       25.88       26.81     16.91 o 
  -4 -12   4     1120.49     1235.45     29.18 o 
  -4  12   3      219.60      214.78     13.00 o 
  -4 -12   2      345.38      402.97      8.31 o 
  -4  12   1      715.69      821.51     11.41 o 
   4  12   0      257.30      295.28      7.87 o 
   4 -12   1      325.16      365.55     10.16 o 
   4  12   2      544.63      573.04     14.44 o 
   4 -12   3      362.65      350.04     14.86 o 
   4  12   4      155.95      157.87     17.18 o 
   4  12   5       89.47       79.67     14.18 o 
   4 -12   5       99.15       74.36     28.67 o 
   4  12   6       41.71       35.70     13.16 o 
   4  12   7       31.16       22.89     14.14 o 
   4  12   8       26.86       53.69     19.35 o 
  -4  13  10        0.13       11.04     24.42 o 
  -4 -13   9       73.33       92.81     28.41 o 
  -4  13   8      137.76      142.26     35.76 o 
  -4 -13   8      147.24      162.07     41.55 o 
  -4 -13   7       12.05        2.84     19.25 o 
  -4  13   6      147.04      138.63     21.67 o 
  -4  13   5     1719.81     1558.39     63.18 o 
  -4 -13   5     1726.23     1658.44     78.14 o 
  -4  13   4       30.64       40.09     15.42 o 
  -4 -13   3        5.43        5.81      9.69 o 
   4  13  -2       70.15       50.95      4.15 o 
  -4 -13   1       44.80       51.90      4.49 o 
   4  13   0        9.99       12.73      4.23 o 
   4 -13   1       19.25       13.09      4.98 o 
  -4  13  -2        2.45       -3.89      5.16 o 
  -4  13  -2      121.56      133.02     24.84 o 
  -4  13  -3      553.13      625.74     18.95 o 
   4  13   4      233.97      230.81     15.07 o 
   4  13   5      151.26      162.38     14.83 o 
   4  13   6       75.64       86.42     15.64 o 
   4 -13   7        0.12       -8.29     13.80 o 
   4  13   8       77.00       72.51     22.86 o 
  -4  14   9       22.26        7.43     30.44 o 
  -4  14   8       21.19       20.53     27.12 o 
  -4 -14   8       59.26       76.81     39.45 o 
  -4 -14   7       32.93       11.69     17.93 o 
  -4 -14   6      121.41      103.05     20.93 o 
  -4  14   5      863.84      873.61     50.69 o 
  -4 -14   5      865.29      813.49     61.59 o 
  -4 -14   4      103.99      111.90     16.92 o 
  -4 -14   3       90.95      101.12     11.71 o 
  -4 -14   2       10.11       18.07      4.22 o 
   4 -14  -1       19.83       17.93      3.93 o 
   4  14   0      245.10       88.50      5.13 o 
  -4  14  -1      216.32       38.59      4.54 o 
  -4  14  -2      256.00      243.06     15.18 o 
  -4  14  -2      262.66      297.57     31.64 o 
   4 -14   3      113.92      129.25     14.14 o 
   4  14   4        3.46        0.51      9.75 o 
   4  14   5        9.22       10.24     12.74 o 
   4 -14   5       10.35       16.28     23.70 o 
   4  14   6       11.92       18.94     17.81 o 
   4  14   7       40.39       19.76     13.45 o 
   4  14   8        3.90      -16.39     26.76 o 
   4 -14   8        8.85       -6.12     49.79 o 
  -4 -15   9      110.15       89.84     31.15 o 
  -4  15   8      185.00      185.05     35.97 o 
  -4 -15   8      203.14      115.94     53.54 o 
  -4  15   7        1.54       17.01     18.78 o 
  -4 -15   6      318.27      261.07     28.40 o 
  -4  15   5        1.33       -8.81     17.71 o 
  -4 -15   5       23.71       12.51     34.31 o 
  -4 -15   4       34.24       29.70     15.63 o 
  -4 -15   3      491.59      500.28     27.52 o 
   4 -15  -2        5.21        6.74      2.38 o 
  -4 -15   1        7.71        8.15      5.88 o 
  -4 -15   0       17.35       21.23      5.74 o 
  -4 -15  -1        0.11       -1.51      5.48 o 
  -4  15  -2      262.85      249.22     13.15 o 
  -4  15  -3       28.14       44.59      9.30 o 
   4  15   4       39.22       29.68     10.59 o 
   4  15   5       73.75       78.19     15.09 o 
   4 -15   5       85.01       79.36     36.15 o 
   4  15   6      218.09      217.75     19.52 o 
   4  15   7      118.79      156.76     23.36 o 
  -4 -16   9      276.73      313.14     39.01 o 
  -4  16   8       34.87       77.51     32.93 o 
  -4 -16   8       38.60       87.73     36.71 o 
  -4  16   7       90.53       78.53     18.76 o 
  -4  16   6       29.11       27.05     17.48 o 
  -4  16   5       16.02        4.79     22.31 o 
  -4 -16   5       47.53       41.28     29.06 o 
  -4  16   4      403.72      487.28     29.39 o 
  -4 -16   3      624.92      652.30     31.38 o 
   4  16  -2        1.73       -1.45      2.75 o 
  -4 -16   2       94.11       99.03     29.83 o 
  -4 -16   1      507.33      559.39     23.57 o 
  -4  16   0       75.09       76.82      7.09 o 
  -4  16  -1      172.48      145.68     13.28 o 
  -4  16  -2      109.94      108.57     12.97 o 
  -4  16  -3      199.74      202.92     13.47 o 
   4 -16   4       36.10       23.86     10.73 o 
   4  16   5       55.35       48.48     14.32 o 
   4 -16   5       68.32       32.31     35.11 o 
   4 -16   6       37.05       51.35     16.09 o 
   4  16   7        4.48        6.22     18.24 o 
  -4  17   8       46.53       67.18     28.88 o 
  -4 -17   8      131.01      225.10     49.20 o 
  -4  17   7       49.77       54.22     21.24 o 
  -4  17   6      147.30      217.98     26.86 o 
  -4  17   5       31.29       31.05     23.64 o 
  -4 -17   5       44.20       44.41     31.38 o 
  -4 -17   4      524.59      511.73     30.66 o 
  -4 -17   3      183.38      181.80     20.01 o 
   4  17  -2       78.02       59.69     11.62 o 
  -4 -17   1       91.63       96.30     11.65 o 
  -4  17   0      404.88      408.33     11.32 o 
  -4  17  -1        6.65        3.05      8.14 o 
  -4  17  -2       34.79       36.88      8.83 o 
  -4  17  -3       57.08       50.35     10.11 o 
   4  17   4      115.43      108.95     13.86 o 
   4  17   5       37.81       62.73     15.03 o 
   4 -17   5      100.50       83.60     33.84 o 
   4  17   6      107.10      164.23     23.45 o 
   4 -17   7        0.84       -8.75     18.90 o 
  -4  18   8        0.19        7.78     26.97 o 
  -4 -18   8       13.85       36.41     37.99 o 
  -4  18   7       26.85       29.74     20.74 o 
  -4  18   6       58.58       67.73     20.53 o 
  -4  18   5       22.10       30.46     21.68 o 
  -4 -18   5       22.10       26.42     34.18 o 
  -4  18   4        4.48        9.03     16.17 o 
  -4  18   3       56.65       37.83     13.66 o 
   4  18  -2      448.88      470.66     22.22 o 
   4 -18  -1      178.06      190.28     11.55 o 
   4 -18   0      125.33      135.68     10.20 o 
  -4  18  -1      103.02       92.11     10.40 o 
   4 -18   2        0.16        2.82      8.54 o 
   4  18   3       22.60       14.88      9.95 o 
   4  18   4       51.40       49.23     12.04 o 
   4  18   5      177.59      154.55     18.82 o 
   4 -18   5      178.76      119.88     43.13 o 
   4 -18   6       26.06       33.71     17.32 o 
  -4  19   8       79.80       87.29     34.66 o 
  -4 -19   8      120.15      109.37     46.51 o 
  -4 -19   7       28.88       25.32     20.72 o 
  -4 -19   6       79.90       70.53     19.33 o 
  -4  19   5       30.71       37.37     22.34 o 
  -4 -19   5       74.57       94.94     35.53 o 
  -4 -19   4       57.25       52.85     17.27 o 
  -4  19   3       56.36       67.19     16.37 o 
  -4 -19   2      169.27      188.63     16.30 o 
   4  19  -1       68.76       60.40     12.20 o 
  -4  19   0      504.88      610.27     19.67 o 
  -4  19  -1        1.06        1.68     11.23 o 
  -4  19  -2        7.14       13.94     11.13 o 
   4 -19   2       52.41       38.60     23.65 o 
  -4  19  -3       18.45       15.87     10.22 o 
   4  19   4       38.37       23.86     11.48 o 
   4  19   5      119.80      138.36     25.94 o 
   4 -19   5      140.66      131.20     35.99 o 
   4  19   6       77.23      101.45     22.02 o 
  -4  20   7        4.76       42.61     20.39 o 
  -4  20   6       11.85        1.10     20.55 o 
  -4  20   5        4.07       -1.68     21.20 o 
  -4 -20   5       57.70       29.89     35.48 o 
  -4 -20   4       15.24       17.42     16.45 o 
  -4  20   3      121.84      115.17     19.20 o 
   4  20  -2       24.35       40.97     15.61 o 
  -4 -20   2       50.75       44.57     29.18 o 
   4 -20  -1        9.12        1.86      6.20 o 
   4  20   0      691.11      781.22     19.76 o 
  -4  20  -1       17.43       14.61     11.40 o 
  -4  20  -2       23.48       25.40     10.17 o 
   4 -20   3       84.13       91.92     12.59 o 
   4  20   4       21.95        5.68     14.97 o 
   4  20   5       34.60       30.20     21.66 o 
   4 -20   5       46.99       68.81     37.01 o 
  -4  21   7        0.03       17.18     19.72 o 
  -4 -21   6       28.53       33.53     19.80 o 
  -4  21   5      114.70      129.21     27.94 o 
  -4 -21   5      232.38      218.59     45.40 o 
  -4 -21   4       37.63       24.48     16.75 o 
  -4 -21   3       17.69       12.07     16.13 o 
   4  21  -2       17.47       16.10     15.98 o 
  -4 -21   2       22.58       -4.30     31.73 o 
   4  21  -1      107.67       94.85     14.03 o 
   4  21   0       31.76       22.93     10.48 o 
  -4  21  -1       25.28       12.73     15.29 o 
  -4  21  -2       89.64       97.29     15.02 o 
   4 -21   2      213.67      239.97     32.01 o 
   4  21   3       61.65       53.43     12.27 o 
   4 -21   4       14.14        8.31     14.66 o 
   4  21   5       90.61       80.16     24.45 o 
   4 -21   5       92.66       35.14     39.52 o 
  -4  22   6      106.48      158.51     26.75 o 
  -4  22   5       33.74       45.45     25.34 o 
  -4 -22   5       33.94       31.16     38.46 o 
  -4 -22   4       10.62       -4.90     16.30 o 
  -4  22   3       34.74       50.24     16.10 o 
   4  22  -2       10.63        8.49     15.75 o 
  -4 -22   2       16.69       25.69     30.87 o 
   4  22  -1      197.88      222.18     18.02 o 
  -4 -22   0       48.38       36.16     11.15 o 
  -4  22  -1        3.71       -3.20     10.94 o 
  -4  22  -2       31.32       27.78     16.78 o 
   4 -22   2       37.76       45.41     23.83 o 
   4 -22   3       62.24       76.80     14.88 o 
   4  22   4       18.14       30.65     15.23 o 
  -4  23   5       29.75       12.23     25.14 o 
  -4 -23   5       77.43       85.30     40.42 o 
  -4 -23   4       31.22       30.96     17.98 o 
  -4  23   3       55.56       57.59     18.08 o 
   4  23  -2        1.56        9.41     14.00 o 
   4  23  -1       10.35       -5.85     12.82 o 
   4  23   0       65.87       58.49     12.88 o 
  -4  23  -1        1.18       -7.84     11.13 o 
  -4  23  -2       45.60       45.94     16.73 o 
  -4  23  -3       44.69       77.03     19.17 o 
   4 -23   4        3.92       31.24     16.55 o 
  -4 -24   4        3.37        0.63     19.48 o 
  -4 -24   3        7.94       10.18     16.26 o 
  -4 -24   2        3.14       11.52     13.30 o 
  -4 -24   1       25.69       15.74     14.19 o 
  -4 -24   0        4.61       11.23     12.09 o 
  -4  24  -1        9.92       21.90     11.80 o 
  -4  24  -2        2.81       -5.41     17.63 o 
  -4  24  -3      109.87      139.56     23.54 o 
  -4 -25   3       21.37       27.44     19.72 o 
  -4 -25   2       10.42       -1.09     15.22 o 
   4  25  -1       40.94       57.52     15.34 o 
  -4  25   0       90.05      110.36     16.15 o 
  -4  25  -1        6.78       -9.40     18.49 o 
  -4  25  -2       25.64       48.35     30.71 o 
   4  26  -1        3.47       16.46     20.24 o 
  -5   0  10       54.10       48.17     29.16 o 
  -5   0   8     1118.24      955.67     58.69 o 
  -5   0   6      705.13      665.17     31.69 o 
  -5   0   4       24.30       18.37      6.75 o 
   5   0  -2      360.65      354.87     10.85 o 
  -5   0   0      296.70      347.47      8.15 o 
  -5   0  -2       64.37       80.94      8.87 o 
   5   0   4      164.60      177.55     16.84 o 
   5   0   6     1045.74     1049.24     72.32 o 
   5   0   8       62.51       72.37     36.14 o 
  -5   1  11       95.21       66.94     26.92 o 
  -5   1  10        5.25       -0.94     20.91 o 
  -5  -1   9      321.06      330.77     29.87 o 
  -5   1   8       90.23       63.87     24.71 o 
  -5  -1   7      160.39      157.03     18.74 o 
  -5  -1   6      188.55      187.47     12.45 o 
  -5   1   5      104.98      103.25      9.05 o 
  -5   1   4        8.42        3.44      4.35 o 
   5   1  -3     1983.41     1991.34     24.71 o 
  -5   1   2      671.79      694.79     10.25 o 
   5  -1  -1     1088.01     1196.76     11.46 o 
  -5   1   0      542.70      580.98      7.62 o 
  -5   1  -1      835.94      859.57     12.62 o 
  -5  -1  -2      324.88      366.68     10.89 o 
   5  -1   3      645.36      754.29     19.72 o 
   5   1   4      417.25      474.40     19.14 o 
   5   1   5      228.02      218.10     23.59 o 
   5   1   6       64.85       76.22     19.26 o 
   5   1   7      113.15      101.74     16.09 o 
   5   1   8        1.23        3.22     26.03 o 
   5  -1   9       14.65       -3.54     30.20 o 
  -5   2  11       83.70       72.18     24.40 o 
  -5  -2  10       28.60       29.09     19.20 o 
  -5  -2   9      270.94      239.72     30.43 o 
  -5   2   8      370.83      304.89     30.14 o 
  -5   2   7      261.53      244.60     16.41 o 
  -5   2   6      180.69      156.73     13.53 o 
  -5   2   5      105.71      113.87     10.87 o 
  -5   2   5      244.78      260.71     26.88 o 
   5  -2  -4       53.93       50.55      5.95 o 
   5   2  -3     1105.52     1086.36     16.22 o 
   5   2  -2        0.32        4.44      3.99 o 
   5  -2  -1      309.44      349.25      7.96 o 
  -5  -2   0     2178.78     2424.61     19.93 o 
  -5   2  -1       17.38       21.73      3.28 o 
  -5   2  -2      306.49      332.19     10.51 o 
   5   2   3       77.13       80.68     11.79 o 
   5   2   4       42.15       34.51     10.56 o 
   5   2   5      196.75      197.24     19.88 o 
   5   2   6      336.78      402.61     26.96 o 
   5  -2   7      109.57       97.19     18.69 o 
   5  -2   8      143.26      139.28     27.77 o 
   5  -2   9        1.86       12.00     32.18 o 
  -5   3  11       24.50       24.07     28.01 o 
  -5   3  10       68.94       61.69     20.45 o 
  -5  -3   9       54.63       59.34     22.23 o 
  -5  -3   8      183.64      207.92     25.23 o 
  -5   3   7       11.48        7.04     10.34 o 
  -5   3   6      255.21      235.00     15.73 o 
  -5   3   5       12.58       15.84      8.49 o 
  -5  -3   5       38.18       35.11     14.36 o 
   5  -3  -4      136.55      158.71      7.82 o 
   5   3  -3      156.50       93.11      5.89 o 
  -5  -3   2      980.60     1059.69     15.97 o 
  -5  -3   1      946.28     1005.10     13.34 o 
   5  -3   0       51.92       54.16      4.61 o 
  -5   3  -1       60.34       47.31      3.61 o 
  -5  -3  -2       92.63      111.49      8.93 o 
   5   3   3       27.68       32.74      9.91 o 
   5   3   4       71.18       79.36     11.27 o 
   5   3   5       56.61       56.18     19.91 o 
   5   3   6       24.45       31.68     16.47 o 
   5   3   7        8.16        1.68     15.71 o 
   5   3   8      431.19      523.44     36.11 o 
   5  -3   9       92.11      150.99     24.41 o 
  -5   4  11      127.63      142.61     26.43 o 
  -5   4  10        1.06        5.63     19.68 o 
  -5  -4   9        5.56        9.37     22.18 o 
  -5   4   8       60.99       27.91     21.51 o 
  -5   4   7      122.41      130.59     13.20 o 
  -5   4   6      156.89      133.96     13.87 o 
  -5   4   5      203.78      223.32     12.19 o 
  -5  -4   5     1049.34      986.60     51.35 o 
  -5   4   4      369.94      381.98      9.83 o 
   5  -4  -3      264.68      279.93      9.53 o 
  -5  -4   2        4.05        0.38      4.13 o 
  -5  -4   1        0.91        2.86      3.71 o 
  -5   4   0        2.97        4.41      3.88 o 
   5  -4   1      183.96      112.92      4.75 o 
  -5   4  -2      111.36      125.82      8.42 o 
   5  -4   3      137.36      135.97      9.76 o 
   5   4   4       33.75       44.39      9.82 o 
   5   4   5      106.54      104.02     16.15 o 
   5   4   6      290.30      346.23     25.96 o 
   5   4   7        7.71       10.44     15.38 o 
   5  -4   8      142.21      180.82     27.29 o 
   5  -4   9       26.16       20.71     23.73 o 
  -5  -5  11      153.59      204.48     45.20 o 
  -5  -5  10       52.77       56.46     19.47 o 
  -5   5   9       71.49       54.86     19.25 o 
  -5  -5   8        4.41        1.60     23.31 o 
  -5  -5   7       22.74       15.58      9.84 o 
  -5   5   6      253.58      258.99     16.20 o 
  -5   5   5       18.81       16.84      7.50 o 
  -5  -5   5       20.30       18.21     25.31 o 
  -5   5   4      641.40      659.06     13.41 o 
  -5   5   3     1236.52     1340.85     18.64 o 
   5  -5  -2      436.26      544.82      9.15 o 
  -5   5   1     1055.09     1095.97     14.50 o 
   5  -5   0       66.53       61.07      4.92 o 
   5  -5   1       69.74       51.30      3.54 o 
  -5   5  -2       71.25       89.89      6.96 o 
   5   5   3      223.48      244.58     13.21 o 
   5  -5   4      107.23       97.90     14.48 o 
   5   5   5       93.35       82.94     19.22 o 
   5   5   6      343.58      442.84     28.50 o 
   5   5   7      112.14      121.04     19.62 o 
   5  -5   8      169.61      172.39     28.08 o 
  -5  -6  11       12.69       53.16     35.51 o 
  -5   6  10        0.77        5.43     18.91 o 
  -5   6   9      155.05      160.10     22.59 o 
  -5  -6   8       82.19       76.52     19.33 o 
  -5   6   7       85.40       86.76     11.61 o 
  -5   6   6       78.08       65.44     11.43 o 
  -5   6   5        0.00        3.06      6.01 o 
  -5  -6   5      244.43      237.88     33.28 o 
  -5   6   4      253.03      244.07      8.82 o 
  -5   6   3       91.19      131.25      6.07 o 
  -5   6   2      134.26      150.48      5.49 o 
  -5   6   1      427.43      459.74      6.84 o 
   5  -6   0       50.42       65.51      5.35 o 
  -5   6  -1      867.83      940.84     12.10 o 
  -5   6  -2        0.48        2.30      5.81 o 
   5  -6   3        8.66        8.44      8.40 o 
   5   6   4      100.84      127.84     16.30 o 
   5  -6   5       36.92       31.08     20.68 o 
   5   6   5      117.39      107.45     29.68 o 
   5   6   6      169.85      228.69     22.93 o 
   5   6   7      262.21      262.74     24.71 o 
   5   6   8      173.08      152.04     26.78 o 
  -5  -7  10       26.04        9.69     36.67 o 
  -5  -7   9      224.43      257.17     24.73 o 
  -5  -7   8      105.49      129.01     20.15 o 
  -5   7   7      252.68      266.09     14.78 o 
  -5   7   6       84.57      100.58      9.73 o 
  -5   7   5        5.01        3.73      8.06 o 
  -5   7   5       63.56       81.06     11.75 o 
  -5   7   4      106.41      123.27      6.85 o 
  -5   7   3     1737.29     1832.53     18.65 o 
   5  -7  -2        5.62        8.20      3.15 o 
  -5   7   1       69.59       74.44      3.86 o 
   5   7   0      906.75      997.83     10.97 o 
  -5   7  -1      634.80      734.15     11.33 o 
  -5   7  -2       96.01       95.19      6.37 o 
   5  -7   3      328.17      351.15     16.04 o 
   5  -7   4       16.89       30.00     12.56 o 
   5  -7   5        0.01       -7.30     20.07 o 
   5   7   5      197.15      212.69     33.45 o 
   5   7   6      107.08       92.39     20.90 o 
   5   7   7        4.35        1.69     15.75 o 
   5  -7   8        6.71       21.55     28.70 o 
  -5  -8  10        0.00      -12.93     31.08 o 
  -5   8   9      387.40      421.70     34.86 o 
  -5  -8   8        9.77       32.34     17.02 o 
  -5   8   7       16.34        5.43      7.39 o 
  -5   8   6      419.57      399.11     13.52 o 
  -5   8   5      239.72      271.66     11.90 o 
  -5   8   5      357.20      371.82     18.31 o 
  -5   8   4       13.23        9.56      3.95 o 
   5  -8  -3      481.97      507.91     12.37 o 
  -5   8   2      185.21      204.38      6.19 o 
  -5  -8   1      287.23      333.24      7.10 o 
   5   8   0      264.46      279.72      6.89 o 
  -5   8  -1       29.60       35.22      4.42 o 
  -5   8  -2      113.54      123.66      7.14 o 
   5   8   3      336.74      405.97     16.17 o 
   5   8   4       78.54       83.45     14.57 o 
   5  -8   5      726.40      739.50     47.40 o 
   5   8   5      848.99      936.45     51.78 o 
   5   8   6      388.11      345.43     29.67 o 
   5   8   7      107.20      125.99     20.93 o 
   5   8   8      220.27      244.01     33.29 o 
  -5  -9  10       26.29       28.85     25.27 o 
  -5   9   9       46.14       43.41     30.14 o 
  -5   9   8       23.02       15.45     30.18 o 
  -5  -9   8       96.29       85.19     16.71 o 
  -5  -9   7      353.24      343.80     13.57 o 
  -5   9   6      634.59      681.63     15.28 o 
  -5  -9   5       43.63       41.51      6.70 o 
  -5   9   5       50.23       50.88      8.50 o 
  -5  -9   4       42.35       47.05      3.89 o 
  -5   9   3      585.93      653.03      8.98 o 
   5   9  -2        0.79       -0.37      3.20 o 
  -5  -9   1       23.38       29.86      3.73 o 
  -5   9   0      137.64      149.46      5.79 o 
   5  -9   1        8.00        6.57      3.57 o 
  -5   9  -2      125.61      129.18      7.29 o 
   5  -9   3      300.09      322.70     15.10 o 
   5  -9   4       94.53      101.91     15.21 o 
   5   9   5       17.50       24.30     14.33 o 
   5   9   6       44.16       55.88     20.64 o 
   5   9   7        5.79       13.93     16.97 o 
   5  -9   8      240.59      269.27     34.07 o 
  -5  10  10       54.34       73.09     25.44 o 
  -5 -10   9        4.36       14.18     25.76 o 
  -5  10   8       91.26      101.36     15.83 o 
  -5 -10   7      232.75      226.08     14.52 o 
  -5  10   6       54.57       47.46      5.10 o 
  -5  10   5        3.49        3.52      2.62 o 
  -5 -10   5       16.10       -6.93     29.91 o 
  -5 -10   4       13.56       10.42      8.71 o 
   5 -10  -3      124.38      160.47      7.28 o 
  -5  10   2       39.39       39.29      4.05 o 
   5  10  -2      661.73      694.68     47.00 o 
  -5 -10   1      186.18      215.19      6.11 o 
   5  10   0       16.43       22.37      4.22 o 
   5 -10   1      228.32       87.42      4.97 o 
  -5  10  -2      231.45      231.91     11.47 o 
   5  10   3      530.76      549.79     18.85 o 
   5 -10   4      877.93      912.64     33.69 o 
   5  10   5       34.98       21.64     10.95 o 
   5  10   6        2.00      -10.20     24.07 o 
   5 -10   7      149.92      137.22     21.43 o 
   5 -10   8       84.65       67.83     24.68 o 
  -5  11  10       95.79      106.76     29.88 o 
  -5  11   9      194.71      227.29     31.57 o 
  -5  11   8       14.79       42.83     31.21 o 
  -5 -11   8       18.74       20.96     28.42 o 
  -5  11   7      450.57      433.11     15.93 o 
  -5  11   6        4.61       16.98     24.80 o 
  -5  11   5      537.99      585.52     40.71 o 
  -5 -11   5      648.56      748.20     54.08 o 
  -5  11   4      881.67      867.31     24.38 o 
  -5 -11   3      363.61      413.26     10.29 o 
  -5  11   2        4.69        6.10      3.39 o 
   5  11  -2      188.03      178.09     34.59 o 
  -5 -11   1      222.01      266.07      7.34 o 
  -5  11   0       14.68       19.95      4.80 o 
   5 -11   1        0.43       -0.37      4.10 o 
  -5  11  -2       88.81      107.29      9.23 o 
   5 -11   3       73.73       20.99      6.19 o 
   5 -11   4      166.92      175.35     17.79 o 
   5  11   5      119.94       98.77     15.50 o 
   5 -11   5      135.90      116.66     30.12 o 
   5  11   6       25.81       33.75     13.69 o 
   5  11   7        3.76       16.19     13.40 o 
   5  11   8      195.51      225.96     24.77 o 
  -5 -12  10        4.91      -11.32     28.33 o 
  -5  12   9      152.11      168.83     36.24 o 
  -5  12   8      190.10      222.94     35.41 o 
  -5 -12   8      234.71      220.29     54.31 o 
  -5 -12   7       90.32       63.11     20.49 o 
  -5  12   6      136.66      171.98     22.92 o 
  -5  12   5       89.48       97.37     25.07 o 
  -5 -12   5      123.74      135.19     35.82 o 
  -5  12   4      183.44      178.77     13.32 o 
  -5 -12   3       22.13       30.80      8.29 o 
  -5  12   2       12.07       14.16      3.35 o 
   5  12  -2      520.10      556.81     47.72 o 
   5  12  -1      148.24      159.51      6.64 o 
  -5  12   0      141.07      131.49      6.58 o 
  -5  12  -1      178.01      209.75     10.75 o 
  -5  12  -2      862.09      916.31     20.92 o 
   5 -12   3      200.91      101.99      9.15 o 
   5 -12   4      239.73      243.47     20.55 o 
   5  12   5      276.37      269.54     20.93 o 
   5 -12   5      278.47      299.15     41.18 o 
   5 -12   6       34.74       38.47     14.36 o 
   5  12   7       24.97        8.49     14.05 o 
   5  12   8      166.89      207.02     24.03 o 
  -5 -13   9      109.55      163.41     31.81 o 
  -5  13   8        3.58       27.06     31.17 o 
  -5 -13   8       10.97        7.90     45.15 o 
  -5  13   7       21.00       14.26     17.93 o 
  -5 -13   6       15.43       14.20     16.34 o 
  -5  13   5      801.26      808.39     47.98 o 
  -5 -13   5      804.42      759.08     54.65 o 
  -5  13   4       81.76       67.37     11.11 o 
  -5  13   3      939.38      990.74     24.61 o 
  -5 -13   2      127.69      140.57      7.85 o 
   5  13  -2      129.97      116.70     34.85 o 
  -5 -13   1       39.87       44.40      5.02 o 
  -5  13   0      101.41       56.34      4.85 o 
  -5  13  -1      248.16      251.26     12.05 o 
   5 -13   2      261.10      241.66     11.82 o 
   5 -13   3       69.01       93.53     13.41 o 
   5 -13   4      382.29      415.74     19.14 o 
   5  13   5       66.13       70.33     15.21 o 
   5 -13   5      150.53      186.28     36.87 o 
   5  13   6        7.22       12.59     14.17 o 
   5 -13   7       31.83       39.80     14.56 o 
  -5 -14   9       46.22       22.69     29.14 o 
  -5  14   8       16.97       -8.46     27.62 o 
  -5 -14   8       18.50       52.53     36.49 o 
  -5 -14   7        1.38       -5.78     19.43 o 
  -5  14   6      376.28      374.09     30.28 o 
  -5  14   5        0.91        1.40     17.73 o 
  -5 -14   5       59.22       51.04     27.23 o 
  -5  14   4       87.26       76.74     17.50 o 
  -5 -14   3      465.12      502.61     18.89 o 
   5 -14  -2        7.14        3.45      4.75 o 
   5  14  -2      245.93      213.61     39.83 o 
  -5 -14   1       59.10       71.18      5.60 o 
   5  14   0       27.73       16.54      4.23 o 
  -5  14  -1        2.98       -2.11      6.42 o 
   5 -14   2        0.29        1.47      6.13 o 
  -5  14  -3      294.20      324.24     19.32 o 
   5 -14   4      196.15      204.17     15.18 o 
   5  14   5      198.64      190.02     19.03 o 
   5 -14   5      225.31      268.28     40.70 o 
   5  14   6      456.51      561.53     26.11 o 
   5  14   7       21.16       24.76     14.43 o 
  -5  15   9       15.76       35.82     31.28 o 
  -5  15   8        6.98        6.53     25.91 o 
  -5 -15   8        9.41        3.55     48.13 o 
  -5  15   7       52.07       78.10     21.07 o 
  -5  15   6      159.62      154.39     22.80 o 
  -5  15   5       23.47       24.12     21.50 o 
  -5 -15   5       24.98      -13.34     35.25 o 
  -5 -15   4        4.34        4.76     15.15 o 
  -5 -15   3      114.86      121.08     12.20 o 
  -5 -15   2       63.11       67.23      5.98 o 
   5  15  -2      308.30      341.26     43.77 o 
  -5  15   1        4.54        4.30      4.16 o 
   5  15   0        0.03        0.96      4.81 o 
  -5  15  -1       13.71        6.17      6.02 o 
   5 -15   2      205.97      200.76     16.36 o 
   5 -15   3      384.15      436.41     22.09 o 
   5 -15   4       27.12       30.53     10.54 o 
   5  15   5       16.55       18.38     13.39 o 
   5 -15   5      125.65      125.94     33.73 o 
   5  15   6      176.18      222.25     20.01 o 
   5  15   7        1.19        1.37     18.10 o 
  -5  16   9       24.30       41.54     39.24 o 
  -5  16   8       21.24       -2.48     29.21 o 
  -5 -16   8       38.34       74.45     38.78 o 
  -5 -16   7      106.83      100.13     21.10 o 
  -5 -16   6      172.62      156.41     22.24 o 
  -5  16   5       27.67       22.57     23.63 o 
  -5 -16   5      208.71      380.66     48.77 o 
  -5 -16   4        0.00       -6.36     15.18 o 
  -5  16   3       19.33        8.92     14.25 o 
  -5 -16   2       48.08       37.70      5.18 o 
  -5 -16   1        0.16        0.73      4.54 o 
  -5  16   0       56.32       66.06      8.65 o 
  -5  16  -1      130.40      145.30     14.39 o 
  -5  16  -2      297.38      309.62     18.70 o 
   5 -16   3      157.52      168.48     12.90 o 
   5  16   4       42.42       43.35     11.50 o 
   5  16   5        6.75       -5.97     13.49 o 
   5 -16   5       11.38        5.54     30.86 o 
   5  16   6       23.95       15.15     13.20 o 
  -5  17   8       92.49       93.77     37.88 o 
  -5 -17   8      118.80      111.68     53.11 o 
  -5  17   7       38.71       23.39     19.35 o 
  -5  17   6       15.29       21.37     19.81 o 
  -5  17   5        5.12        0.96     24.89 o 
  -5 -17   5        5.23       33.52     33.37 o 
  -5 -17   4      298.26      312.09     26.12 o 
  -5 -17   3       22.44       14.37     14.72 o 
  -5 -17   2      590.40      594.46     10.66 o 
  -5 -17   1        3.16        6.62      5.81 o 
  -5  17   0        2.62        3.77      7.36 o 
  -5  17  -1       19.61       32.65     10.99 o 
  -5  17  -2      237.87      235.02     16.18 o 
   5 -17   2      283.29      284.80     30.63 o 
   5 -17   3       22.86       36.40      9.89 o 
   5 -17   4       10.40       11.17     11.18 o 
   5  17   5       62.78       61.60     15.64 o 
   5 -17   5       76.54       34.68     33.56 o 
   5  17   6       99.16      126.76     23.05 o 
  -5  18   8        2.63       21.61     32.47 o 
  -5 -18   8       15.19      -20.12     49.79 o 
  -5  18   7       10.14       11.23     20.67 o 
  -5 -18   6      314.87      322.79     30.83 o 
  -5  18   5        8.93      -18.84     24.82 o 
  -5 -18   5      111.76      273.48     45.67 o 
  -5 -18   4       88.37       91.45     19.03 o 
  -5 -18   3       25.41       17.24     13.62 o 
  -5 -18   2       12.41       10.74     10.88 o 
   5 -18  -1       21.31       26.03      7.11 o 
   5  18   0        0.00        2.60      9.90 o 
  -5  18  -1        1.54       -0.79     10.12 o 
  -5  18  -2        1.35        5.31     10.75 o 
   5 -18   2       14.16       32.16     21.70 o 
  -5  18  -3      657.04      754.24     23.63 o 
   5 -18   4       21.73        4.94     11.46 o 
   5  18   5        0.98        1.43     14.58 o 
   5 -18   5       11.98        1.30     38.89 o 
   5 -18   6      134.27      138.61     33.17 o 
  -5 -19   7       44.50        4.65     22.45 o 
  -5 -19   6      179.14      233.43     28.67 o 
  -5  19   5       40.34       31.35     26.08 o 
  -5 -19   5       40.71       36.29     38.53 o 
  -5  19   4       27.05       32.51     17.32 o 
  -5 -19   3      139.63      116.60     19.30 o 
   5  19  -2       48.53       50.08     15.87 o 
  -5 -19   2       55.19       37.51     27.95 o 
   5  19  -1        0.06       -6.69     10.17 o 
   5 -19  -1        1.05       -2.38     11.99 o 
   5  19   0      331.44      367.92     20.79 o 
  -5  19  -1      200.15      204.98     17.14 o 
   5 -19   2       13.69       15.98      9.67 o 
  -5  19  -3       68.50       70.64     11.28 o 
   5 -19   4       77.91      103.03     14.64 o 
   5  19   5        0.28      -10.77     17.82 o 
   5 -19   5       67.00       55.24     29.97 o 
  -5  20   7        1.41       -1.37     22.50 o 
  -5 -20   6      274.62      260.26     30.00 o 
  -5  20   5        8.93        4.88     26.07 o 
  -5 -20   5      216.62      215.70     41.71 o 
  -5  20   4        0.00        4.37     15.78 o 
  -5 -20   3        1.10        7.29     14.86 o 
   5  20  -2      277.94      286.17     24.04 o 
  -5 -20   2      299.84      290.69     40.95 o 
   5  20  -1       31.80       36.59     11.53 o 
   5  20   0       90.04      102.28     15.37 o 
  -5  20  -1       33.01       28.28     12.51 o 
  -5  20  -2        7.01        6.97     11.60 o 
   5 -20   2        9.66       -1.63     22.69 o 
  -5  20  -3       33.44       44.36     11.22 o 
   5  20   4        4.87        2.62     13.18 o 
   5 -20   5        9.05       14.27     37.01 o 
  -5  21   6       55.32       51.78     24.67 o 
  -5  21   5        4.13      -24.21     27.40 o 
  -5 -21   5        5.42       33.09     30.63 o 
  -5 -21   4      130.23      127.24     21.19 o 
  -5 -21   3       66.36       78.68     18.71 o 
  -5 -21   2      132.96      140.50     16.68 o 
   5  21  -1        6.07        2.02     11.55 o 
  -5 -21   0       67.51       76.43     12.99 o 
  -5  21  -1      153.06      172.13     16.99 o 
   5 -21   2        3.43        0.63      9.52 o 
   5 -21   3        2.77        9.85     11.32 o 
   5 -21   4       12.81       26.05     21.93 o 
  -5 -22   6       43.55       18.90     24.92 o 
  -5  22   5       11.26       11.27     25.30 o 
  -5 -22   5       28.44       -7.70     42.83 o 
  -5 -22   4       34.01       42.00     19.90 o 
  -5 -22   3       24.48        7.70     17.69 o 
  -5 -22   2        6.90       10.56     13.47 o 
   5  22  -1        1.20        0.90     12.04 o 
   5  22   0       16.91       12.82     11.86 o 
  -5  22  -1        6.77       11.51     15.48 o 
  -5  22  -2       60.53       72.14     16.15 o 
  -5  22  -3       34.66       51.75     54.49 o 
   5 -22   4        2.11        3.85     22.07 o 
  -5  23   5        2.83        8.02     22.44 o 
  -5 -23   5        2.87       35.35     42.69 o 
  -5 -23   4       69.02       63.30     19.58 o 
  -5  23   3      201.15      195.71     25.08 o 
  -5 -23   2       20.44        8.91     13.43 o 
   5  23  -1       78.98       60.99     14.84 o 
   5  23   0        9.18       26.87     12.77 o 
  -5  23  -1        4.18       10.42     11.32 o 
  -5  23  -2        6.21        5.16     31.57 o 
  -5  23  -3       18.29       22.43     38.11 o 
  -5 -24   4       11.57       -7.77     18.53 o 
  -5 -24   3       26.72       25.55     17.82 o 
   5  24  -2       15.82       36.48     15.40 o 
   5  24  -1        0.73       12.26     13.93 o 
  -5  24   0       35.15       34.60     13.13 o 
  -5  24  -1       89.55       77.80     18.30 o 
  -5  24  -2       24.38       52.19     39.57 o 
  -5 -25   2       75.20       66.12     17.18 o 
   5  25  -1        4.61       -7.18     15.19 o 
  -5 -25   0       73.30       77.40     18.84 o 
  -6   0  10      192.63      159.44     36.54 o 
  -6   0   8       55.91       58.25     27.70 o 
  -6   0   6        5.28        6.27     17.53 o 
  -6   0   4       58.21       53.94     13.18 o 
   6   0  -2        2.35        0.79      4.17 o 
   6   0   0      162.49      203.95      9.05 o 
   6   0   2      100.38      111.25     12.50 o 
   6   0   4      167.27      185.88     17.73 o 
   6   0   6      711.38      743.88     53.04 o 
   6   0   8       64.01       99.47     36.35 o 
  -6   1  11      123.05      135.50     27.09 o 
  -6   1  10       95.48      101.15     23.47 o 
  -6  -1   9      255.12      274.30     28.61 o 
  -6   1   8      231.76      176.48     29.89 o 
  -6   1   7      158.59      152.95     18.83 o 
  -6   1   6      804.97      709.14     29.33 o 
  -6   1   5      197.06      202.67     13.02 o 
  -6  -1   5      256.15      289.52     31.77 o 
   6  -1  -4       74.34       36.37      6.77 o 
   6  -1  -3     1118.31     1076.24     18.26 o 
   6  -1  -2      191.89      210.34      6.57 o 
  -6  -1   1       71.72       49.40      3.39 o 
   6   1   0       66.90       84.70      4.04 o 
  -6   1  -1      106.01      117.24      5.78 o 
   6  -1   2       32.24       36.69      6.92 o 
   6  -1   3      582.62      574.50     16.07 o 
   6   1   4      222.01      206.12     12.92 o 
   6   1   5      594.61      614.09     34.00 o 
   6   1   6      224.04      241.90     25.75 o 
   6   1   7        1.19       -4.67     16.16 o 
   6   1   8       65.35       40.29     28.98 o 
  -6   2  11       43.12       25.57     38.91 o 
  -6   2  10        0.07       22.65     19.60 o 
  -6   2   9      102.62       93.82     23.73 o 
  -6   2   8      233.98      242.47     28.22 o 
  -6   2   7       40.19       29.01     14.39 o 
  -6   2   6       51.99       38.74     12.91 o 
  -6   2   5       39.45       37.42      8.66 o 
  -6  -2   5       57.08       47.65     24.72 o 
   6  -2  -4        2.64       -0.51      5.49 o 
   6  -2  -3       53.11       48.38      6.11 o 
   6  -2  -2      240.59      220.78      6.70 o 
   6  -2  -1      231.94      118.16      5.49 o 
   6  -2   0      887.62     1014.24     15.60 o 
  -6   2  -1       98.06       97.41      5.18 o 
   6   2   2       24.76       22.43      6.01 o 
   6  -2   3      138.34      116.46      9.51 o 
   6   2   4      151.89      167.82     11.99 o 
   6  -2   5        0.65      -12.08     19.93 o 
   6   2   5       29.47        4.19     30.85 o 
   6   2   6        3.18       -1.40     23.60 o 
   6  -2   7       20.79       27.40     17.21 o 
   6  -2   8       88.35      102.32     27.54 o 
  -6   3  11       94.31       92.28     29.49 o 
  -6   3  10      171.06      170.92     24.67 o 
  -6   3   9      106.25      111.36     27.04 o 
  -6  -3   8       20.60        9.91     21.72 o 
  -6   3   7       64.16       36.66     10.86 o 
  -6   3   6      259.14      247.42     17.24 o 
  -6   3   5      153.52      149.91     14.51 o 
  -6   3   5      995.82     1058.38     45.51 o 
  -6   3   4       13.43       16.33      5.20 o 
   6  -3  -3      784.13      835.61     16.32 o 
   6  -3  -2      250.37      290.83      7.34 o 
  -6  -3   1      795.06      890.24     13.63 o 
   6  -3   0     1092.89     1205.68     17.54 o 
  -6   3  -1      107.89      108.38      4.71 o 
   6   3   2      183.07      189.94      9.10 o 
   6   3   3      648.04      683.81     17.40 o 
   6   3   4        3.06        4.56      9.88 o 
   6   3   5      165.16      164.83     23.96 o 
   6   3   6      381.84      398.53     28.97 o 
   6   3   7       93.23      113.22     19.93 o 
   6   3   8       64.47       72.35     27.56 o 
  -6  -4  11       61.21       38.77     33.76 o 
  -6   4  10        3.76        3.12     19.08 o 
  -6   4   9      424.94      392.25     37.32 o 
  -6   4   8       21.65       21.12     20.57 o 
  -6   4   7       93.42       91.47     11.88 o 
  -6   4   6      301.16      323.01     16.98 o 
  -6   4   5      227.37      221.79     11.50 o 
  -6   4   4      122.22      124.66      7.05 o 
  -6   4   3      169.28      183.41      8.70 o 
  -6  -4   2       26.29       29.67      3.85 o 
  -6  -4   1      674.84      760.03     13.12 o 
  -6   4   0      665.61      747.46     14.60 o 
  -6   4  -1      158.71      185.41      4.34 o 
   6  -4   2      316.92      321.14     11.16 o 
   6  -4   3      484.05      519.85     18.98 o 
   6   4   4      436.60      439.69     25.85 o 
   6   4   5      546.47      520.05     31.40 o 
   6   4   6       35.52       35.26     21.86 o 
   6  -4   7      232.43      232.54     25.02 o 
   6  -4   8       40.16       74.54     27.21 o 
  -6  -5  11       97.34       63.64     39.61 o 
  -6   5  10       55.58       48.63     20.18 o 
  -6  -5   9       68.75       91.55     22.47 o 
  -6   5   8      482.24      451.78     34.18 o 
  -6   5   7       31.06       27.51      9.69 o 
  -6   5   6       34.25       39.65     11.19 o 
  -6   5   5       25.64       25.39      9.93 o 
  -6   5   5      220.39      191.59     19.36 o 
  -6   5   4      227.37      203.07      8.21 o 
   6  -5  -3        8.08        1.80      4.95 o 
   6  -5  -2       11.82       12.89      3.20 o 
  -6  -5   1        6.73        4.86      4.15 o 
  -6   5   0       90.58      140.86      7.87 o 
  -6   5  -1      132.31      134.66      7.81 o 
   6   5   2      217.92      189.98     12.20 o 
   6   5   3      205.12      190.56     13.36 o 
   6   5   4      217.28      199.21     18.63 o 
   6  -5   5       43.06       42.65     20.40 o 
   6   5   5      156.46      159.11     35.40 o 
   6  -5   6       52.58       65.60     16.45 o 
   6   5   7      395.70      448.35     25.40 o 
   6  -5   8      123.62      123.99     26.21 o 
  -6  -6  10        2.76      -12.30     19.24 o 
  -6  -6   9       38.53       30.49     22.76 o 
  -6   6   8      383.10      431.07     29.79 o 
  -6   6   7       12.85       14.27      9.24 o 
  -6   6   6        0.38       23.51      9.38 o 
  -6   6   5        0.19       14.59     18.01 o 
  -6   6   5      305.36      323.41     16.00 o 
  -6   6   4      161.60      174.19      7.74 o 
  -6  -6   3      463.45      484.89     10.97 o 
   6  -6  -2      392.22      459.64      8.38 o 
  -6  -6   1      423.83      483.07     11.21 o 
  -6   6   0       14.51       68.19      6.85 o 
  -6   6  -1       20.79       25.17      2.16 o 
   6   6   2       70.71       64.89      6.65 o 
   6   6   3       43.28       57.73     10.48 o 
   6  -6   4      103.76      103.00     13.52 o 
   6   6   5      339.78      340.33     27.00 o 
   6   6   6      166.22      124.11     24.10 o 
   6   6   7       78.07      111.11     19.46 o 
   6  -6   8        5.60       39.33     23.92 o 
  -6  -7  10      288.20      278.38     47.33 o 
  -6   7   9      139.45      124.51     21.92 o 
  -6   7   8        6.08       -0.57     17.81 o 
  -6   7   7       11.02        0.46      8.15 o 
  -6   7   6      346.95      313.47     14.07 o 
  -6   7   5      423.98      441.01     20.08 o 
  -6   7   5      564.62      592.84     22.63 o 
  -6   7   4      103.88      105.91      5.99 o 
   6  -7  -3      592.64      635.70     13.05 o 
  -6   7   2       14.03       14.41      3.23 o 
  -6  -7   1      528.42      588.89     12.53 o 
  -6   7   0      741.29      842.77     15.95 o 
  -6   7  -1       40.56       44.91      3.58 o 
  -6   7  -2       77.79      106.88      7.27 o 
   6   7   3      418.20      427.31     24.49 o 
   6  -7   4      256.20      275.52     21.16 o 
   6   7   5      175.61      189.48     24.16 o 
   6   7   6      119.59      150.14     22.31 o 
   6  -7   7       92.78       93.57     19.63 o 
   6  -7   8      171.46      224.95     29.44 o 
  -6  -8  10       87.77      108.44     28.65 o 
  -6   8   9       11.67       24.07     30.45 o 
  -6   8   8       20.70       12.52     19.23 o 
  -6   8   7      269.04      277.18     13.33 o 
  -6   8   6      517.87      550.09     15.89 o 
  -6  -8   5       23.90       21.07      7.74 o 
  -6   8   5       64.10       67.11     12.21 o 
  -6   8   4       18.71       18.21      4.20 o 
  -6   8   3       65.84       63.73      5.81 o 
  -6   8   2       62.67       82.03      4.93 o 
  -6   8   1        2.81        6.78      4.83 o 
  -6   8   0       68.24       65.39      7.83 o 
  -6   8  -1     1135.62     1267.77     15.42 o 
  -6   8  -2       67.22       70.08      6.78 o 
   6  -8   3      151.51      152.90     11.99 o 
   6  -8   4      103.29      119.80     16.31 o 
   6   8   5       87.89       88.22     19.04 o 
   6   8   6       63.52       63.46     19.63 o 
   6   8   7       35.38       44.58     18.34 o 
   6  -8   8       11.64       15.04     26.00 o 
  -6   9  10       33.55       37.81     23.39 o 
  -6   9   9      313.56      287.32     34.44 o 
  -6   9   8        2.36       20.71     18.01 o 
  -6   9   7      111.29      106.11     12.82 o 
  -6   9   6      281.85      282.15     11.22 o 
  -6  -9   5       13.49        5.93      6.16 o 
  -6   9   5       22.61        2.97      9.50 o 
  -6   9   4      176.64      177.61      6.59 o 
   6   9  -3      107.71      106.84      6.03 o 
  -6   9   2        4.41        2.81      3.56 o 
  -6   9   1       37.40       32.15      3.89 o 
  -6   9  -1      158.03      183.00      7.42 o 
  -6   9  -2       59.52       57.22      7.50 o 
   6  -9   3      104.55      108.70     10.77 o 
   6  -9   4      277.13      279.08     21.43 o 
   6   9   5      152.76      164.50     24.17 o 
   6   9   6        7.55        1.29     23.28 o 
   6  -9   7        3.39        8.10     17.77 o 
   6   9   8       70.11       89.52     28.12 o 
  -6  10  10       61.11       81.05     27.87 o 
  -6  10   9        1.52       13.16     29.67 o 
  -6 -10   8      266.94      223.13     34.86 o 
  -6  10   7        3.34       11.33      8.84 o 
  -6  10   6      140.10      142.68      7.51 o 
  -6  10   5        0.46        2.23      3.69 o 
  -6 -10   5       36.92       63.30     32.85 o 
  -6  10   4        0.06        3.02      2.97 o 
  -6  10   3       53.92       55.01      5.06 o 
   6  10  -2       33.06       31.67      4.46 o 
  -6  10   1      198.23      215.70      7.17 o 
  -6  10   0      183.15      193.01      8.59 o 
  -6  10  -1       46.63       57.15      6.15 o 
  -6  10  -2      748.36      861.24     18.80 o 
   6 -10   3      311.69      332.15     15.31 o 
   6  10   4      268.79      277.49     21.99 o 
   6  10   5        0.10       -4.39     10.92 o 
   6  10   6       73.62       78.61     15.33 o 
   6 -10   7       12.38       25.15     17.72 o 
  -6  11  10       35.54       71.79     28.72 o 
  -6  11   9      129.94      166.64     31.94 o 
  -6 -11   8      131.15      116.15     31.32 o 
  -6  11   7       57.59       35.52     18.60 o 
  -6  11   6       60.18       61.05     20.36 o 
  -6  11   5      380.49      366.86     21.01 o 
  -6 -11   5      538.70      540.78     49.95 o 
  -6 -11   4       68.34       67.21     10.22 o 
   6 -11  -3      260.56      303.95      8.24 o 
   6 -11  -2        2.17       -0.04      4.38 o 
   6  11  -2       85.02       82.23     30.27 o 
  -6  11   1       30.91       32.88      5.06 o 
  -6  11   0       53.91       58.73      6.88 o 
  -6  11  -1      133.72      149.87      8.06 o 
   6 -11   2      127.75      144.33      9.69 o 
   6 -11   3       18.56       19.94      8.39 o 
   6 -11   4      104.71      118.59     17.63 o 
   6  11   5       15.33       15.45     13.21 o 
   6 -11   5       58.05       98.89     32.81 o 
   6  11   6      102.40      138.00     17.73 o 
   6  11   7        3.38       10.63     14.54 o 
  -6  12  10       63.17       71.32     44.15 o 
  -6  12   9       58.61       50.34     29.71 o 
  -6  12   8       63.70       38.25     28.05 o 
  -6  12   7        1.65       -7.57     16.96 o 
  -6  12   6       87.15      112.82     21.73 o 
  -6  12   5      103.59       98.81     24.02 o 
  -6 -12   5      211.97      138.47     32.79 o 
  -6 -12   4        2.06        1.90      8.68 o 
  -6  12   3      372.93      370.95     11.63 o 
  -6  12   2      211.74      220.15      8.30 o 
   6  12  -2     1015.90     1052.79     60.89 o 
  -6  12   1        6.18       13.21      5.11 o 
   6  12   0     1178.75     1308.51     22.43 o 
   6 -12   1      637.24      677.29     15.23 o 
  -6  12  -2      105.07      114.48      9.39 o 
   6 -12   3      137.62       20.35      6.05 o 
   6  12   4      946.28     1045.20     38.25 o 
   6  12   5       66.31       88.91     15.65 o 
   6 -12   5      253.91      243.61     37.37 o 
   6  12   6       52.65       50.93     14.41 o 
   6 -12   7        4.66       -0.24     19.26 o 
  -6  13   9       77.28       61.67     33.83 o 
  -6 -13   8       74.95       39.09     29.29 o 
  -6  13   7        1.21       -6.16     19.46 o 
  -6  13   6      165.94      169.56     22.36 o 
  -6  13   5      152.52      139.24     27.10 o 
  -6 -13   5      155.88      114.70     35.77 o 
  -6 -13   4       18.76       20.80      8.35 o 
  -6 -13   3      516.32      607.12     12.96 o 
  -6  13   2        0.03        3.71      4.12 o 
   6  13  -2      243.58      252.45     39.90 o 
  -6 -13   1       15.87       19.19      4.98 o 
  -6  13   0      328.64      375.81     13.71 o 
   6 -13   1       12.94       12.34      6.20 o 
   6 -13   2      768.37      813.55     19.64 o 
   6 -13   3      111.55       45.01      7.80 o 
   6 -13   4      131.71      125.29     18.34 o 
   6  13   5       64.21       76.43     15.61 o 
   6 -13   5      108.91      146.46     36.20 o 
   6  13   6       62.29       57.16     15.63 o 
   6 -13   7        0.06       -5.79     19.71 o 
  -6  14   9       58.44       69.49     29.59 o 
  -6  14   8      114.78      105.87     29.43 o 
  -6  14   7       39.68       33.93     19.05 o 
  -6 -14   6      121.67      145.22     21.51 o 
  -6  14   5      212.15      243.46     31.13 o 
  -6 -14   5      215.27      202.35     42.47 o 
  -6 -14   4      208.41      179.36     13.84 o 
  -6 -14   3      106.47      120.62     11.49 o 
  -6  14   2      245.70      248.23      8.08 o 
   6  14  -2      245.96      225.60     40.79 o 
  -6 -14   1        1.85        6.06      4.77 o 
  -6  14   0     1166.63     1353.34     24.65 o 
   6 -14   1      106.56      138.80      9.21 o 
   6 -14   2       56.02       68.94      8.49 o 
   6 -14   3      732.19      724.13     28.01 o 
   6  14   4        0.19       11.41     10.20 o 
   6  14   5        2.19        4.15     13.41 o 
   6 -14   5        2.49       18.97     31.36 o 
   6  14   6      187.48      257.57     28.03 o 
  -6  15   9       42.70       62.44     33.85 o 
  -6  15   8      114.59      135.13     29.33 o 
  -6  15   7       53.02       46.24     18.52 o 
  -6  15   6       28.72       19.11     23.44 o 
  -6  15   5       17.00        9.34     18.82 o 
  -6 -15   5       40.74        5.81     35.57 o 
  -6 -15   4       26.43       22.10     14.88 o 
  -6 -15   3       27.34       34.92      9.22 o 
  -6  15   2       85.49       65.56      4.20 o 
   6  15  -2      277.62      243.87     41.96 o 
   6 -15  -1        0.05        0.87      4.74 o 
   6  15   0      720.27      790.73     19.93 o 
   6 -15   1      407.50      455.43     14.22 o 
   6 -15   2       23.47        6.21      6.20 o 
   6 -15   3      693.03      683.13     27.44 o 
   6 -15   4       13.90       20.19     10.18 o 
   6  15   5       24.45       30.13     13.38 o 
   6 -15   5       93.32       91.58     33.45 o 
   6  15   6       40.19       80.97     21.92 o 
  -6  16   8       14.63       45.69     30.29 o 
  -6 -16   8       82.62      116.49     43.09 o 
  -6  16   7       16.28       20.56     17.80 o 
  -6  16   6      147.53      108.77     23.04 o 
  -6  16   5       28.53       38.35     22.15 o 
  -6 -16   5      167.49      306.86     44.87 o 
  -6 -16   4       25.18       21.69     14.25 o 
  -6 -16   3      186.62      182.99     13.58 o 
   6 -16  -2       22.13       13.27      5.38 o 
   6  16  -2      299.53      294.55     46.09 o 
  -6 -16   1      283.90      138.54      7.06 o 
   6  16   0      606.81       65.92      7.33 o 
   6 -16   1       14.02        5.31      6.13 o 
  -6  16  -2        2.57       -0.05     16.87 o 
   6 -16   2        4.49       11.25     21.09 o 
   6 -16   3      189.38      179.79     17.78 o 
   6 -16   4      136.38      136.08     14.42 o 
   6  16   5        2.96        5.12     25.33 o 
   6 -16   5       19.12      276.72     46.33 o 
   6  16   6       40.34       49.03     21.84 o 
  -6  17   8       12.87       39.39     33.72 o 
  -6 -17   8       75.85       54.14     37.42 o 
  -6  17   7        0.62      -10.26     20.23 o 
  -6  17   6      195.78      231.38     28.10 o 
  -6  17   5      143.90      120.88     27.46 o 
  -6 -17   5      148.42      131.39     42.63 o 
  -6 -17   4       13.45       17.34     15.52 o 
  -6 -17   3       54.27       29.37     14.51 o 
   6 -17  -2       48.69       48.86      7.40 o 
   6  17  -2      270.57      448.78     51.92 o 
   6 -17  -1        0.01        7.31      7.27 o 
  -6  17   0      538.45      571.09     33.26 o 
  -6  17  -1      147.25      169.99     15.70 o 
  -6  17  -2       19.30       19.47     17.33 o 
   6 -17   2       81.52      130.44     25.46 o 
   6 -17   3      396.34      447.41     18.77 o 
   6  17   4      125.75      173.29     21.62 o 
   6  17   5        1.39       -0.11     25.90 o 
   6 -17   5       24.07       21.52     33.36 o 
  -6  18   8      119.34       74.09     36.63 o 
  -6  18   7        1.28        5.11     20.57 o 
  -6 -18   6      143.55      126.28     26.85 o 
  -6  18   5       69.75       98.97     27.66 o 
  -6 -18   5       71.27       26.69     39.70 o 
  -6 -18   4       28.60       54.03     17.33 o 
  -6 -18   3       22.06       29.15     15.25 o 
  -6 -18   2       13.73       16.62     14.88 o 
   6 -18  -1      152.99      127.31     11.28 o 
  -6  18   0      355.94      310.31     26.86 o 
   6 -18   1        0.09       -7.57     11.24 o 
  -6  18  -2      135.83      145.88     14.79 o 
   6 -18   2      261.08      274.49     30.99 o 
   6 -18   3      253.07      303.00     16.64 o 
   6  18   4       14.17       15.62     16.78 o 
   6  18   5        0.03       16.59     26.79 o 
   6 -18   5      115.92      168.17     37.96 o 
  -6 -19   7       40.57       35.60     21.41 o 
  -6  19   6       37.36       36.65     22.86 o 
  -6  19   5        8.78      -23.24     25.18 o 
  -6 -19   5      118.33      103.34     42.19 o 
  -6 -19   4       30.44       20.25     17.87 o 
  -6 -19   3       19.73       17.87     15.72 o 
  -6 -19   2        2.45       -2.64     15.60 o 
   6  19  -1        2.56       10.00     12.29 o 
   6  19   0       11.59       13.83     12.50 o 
  -6  19  -1       16.58        8.67      9.05 o 
  -6  19  -2      142.50      152.77     15.80 o 
   6 -19   2      179.43      188.21     27.14 o 
   6 -19   3       54.96       70.92     16.12 o 
   6 -19   4       59.77       76.94     19.81 o 
   6 -19   5      127.62      198.81     37.62 o 
  -6  20   7        6.90      -13.48     21.81 o 
  -6  20   6      118.96      153.14     28.04 o 
  -6  20   5        4.66        6.02     27.43 o 
  -6 -20   5        9.09       -4.54     36.94 o 
  -6 -20   4       43.29       41.05     16.23 o 
  -6  20   3       89.69       69.71     16.89 o 
  -6 -20   2        2.84        2.16     14.80 o 
   6  20  -1        1.91       13.90     12.08 o 
   6  20   0        3.08        7.84     12.31 o 
  -6  20  -1      166.56      190.94     13.67 o 
  -6  20  -2       47.58       36.89     12.91 o 
   6 -20   3      137.27      175.84     18.67 o 
   6 -20   4       71.63       62.67     23.18 o 
  -6  21   6       27.42       10.90     30.36 o 
  -6  21   5       19.25       -8.98     26.32 o 
  -6 -21   5       56.46       92.67     37.00 o 
  -6 -21   4       11.71       23.07     19.18 o 
  -6 -21   3       64.41       47.34     18.45 o 
  -6  21   2        7.66       32.91     21.31 o 
  -6 -21   2       10.86       20.94     29.54 o 
   6  21  -1      103.61      134.98     15.91 o 
   6  21   0       19.13        8.13     12.79 o 
   6 -21   1       58.87       64.97     13.37 o 
  -6  21  -2        2.07        9.67     20.91 o 
  -6  21  -3        0.69      -10.29     25.77 o 
  -6  22   5        4.12       16.25     24.37 o 
  -6 -22   5       68.50       97.70     43.06 o 
  -6 -22   4       18.88       36.87     19.55 o 
  -6 -22   3       58.25       85.86     19.02 o 
  -6  22   2       27.73       24.14     25.92 o 
  -6 -22   2       84.19       64.74     33.97 o 
  -6 -22   1        2.85       -3.96     15.72 o 
  -6  22   0       60.43      117.42     33.26 o 
  -6  22  -1        2.09      -10.96     22.38 o 
  -6  22  -2       16.71       21.26     23.21 o 
  -6  22  -3       16.61       24.85     52.21 o 
  -6 -23   4       16.07       68.42     21.27 o 
  -6 -23   3       47.22       55.78     20.01 o 
  -6 -23   2        0.42       -3.75     18.45 o 
  -6  23   1       69.81       51.43     17.93 o 
  -6  23   0        0.00        7.58     16.55 o 
  -6  23  -1        2.02       -8.85     23.87 o 
  -6  23  -2        1.89       32.10     37.01 o 
  -6 -24   3      103.51       81.46     21.83 o 
  -6  24   2      111.87      104.14     35.91 o 
  -6 -24   2      134.62      103.98     39.36 o 
  -6 -24   1        7.92       -1.35     17.23 o 
  -6  24   0        3.16       -9.01     18.02 o 
  -7   0  10      174.47      177.97     37.38 o 
  -7   0   8      251.16      266.16     38.24 o 
  -7   0   6      896.41      849.97     46.77 o 
  -7   0   4      394.28      417.28     18.65 o 
  -7   0   2     1193.47     1251.17     22.37 o 
   7   0   0       64.48       73.09      6.62 o 
   7   0   2        6.73        3.96      7.21 o 
   7   0   4     2094.83     2109.12     46.40 o 
   7   0   6      234.57      252.03     38.80 o 
   7   0   8       49.98       91.00     40.59 o 
  -7   1  11      145.85      140.61     27.55 o 
  -7   1  10       10.92        0.38     21.06 o 
  -7  -1   9      560.04      610.45     38.25 o 
  -7   1   8      120.08       96.35     21.16 o 
  -7   1   7      297.94      291.90     23.55 o 
  -7   1   6       80.49       78.48     15.22 o 
  -7   1   5       21.43       15.20     13.77 o 
   7   1  -5       24.24       22.44     14.01 o 
  -7   1   4        6.28        5.97      7.41 o 
  -7   1   3      605.77      671.34     13.78 o 
  -7   1   2      487.71      529.59     10.56 o 
  -7  -1   1       15.53       14.24      3.31 o 
   7   1   0        0.00        2.64      2.98 o 
   7   1   1       66.34       68.38      5.38 o 
   7  -1   2        3.37        1.17      5.11 o 
   7  -1   3      484.66      467.70     14.77 o 
   7   1   4        7.11        8.39      8.49 o 
   7  -1   5        2.56       24.92     23.19 o 
   7   1   5      444.12      439.98     44.91 o 
   7   1   6       81.97       78.34     26.69 o 
   7   1   7       56.90       53.55     19.91 o 
   7  -1   8        4.93        5.10     34.01 o 
  -7  -2  11      129.19       73.91     24.23 o 
  -7  -2  10        4.70        3.48     19.69 o 
  -7  -2   9      167.88      162.27     27.49 o 
  -7  -2   8       28.40       34.84     20.87 o 
  -7   2   7        2.41        3.99     14.71 o 
  -7   2   6       33.87       30.25     11.32 o 
  -7   2   5      149.48      135.98     21.57 o 
   7   2  -5      349.55      335.22     16.29 o 
  -7   2   4        7.32        7.21      8.05 o 
  -7   2   3       77.86       69.60      6.43 o 
  -7   2   2       43.96       49.63      4.32 o 
   7  -2  -1      351.70      337.03      9.39 o 
  -7   2   0       90.64       94.53      6.80 o 
   7   2   1       60.02       54.89      4.57 o 
   7  -2   2       52.02       55.84      6.36 o 
   7   2   3      399.73      446.19     14.89 o 
   7   2   4        0.54       -3.20      8.04 o 
   7   2   5      906.19      952.13     41.50 o 
   7   2   6        1.70       -8.55     26.08 o 
   7   2   7       24.11       25.20     18.07 o 
   7   2   8       30.21       30.71     28.16 o 
  -7   3  10        3.24       -2.21     19.85 o 
  -7  -3   9       22.53       39.00     24.55 o 
  -7   3   8      417.30      457.48     32.19 o 
  -7   3   7      102.62      105.82     17.74 o 
  -7   3   6      419.59      359.54     24.26 o 
  -7   3   5     1084.98     1102.03     30.55 o 
   7   3  -5     1259.95     1258.49     32.20 o 
  -7   3   4      200.19      212.71     12.92 o 
   7   3  -3       29.52       29.21      7.02 o 
   7   3  -2      229.96      228.60      6.22 o 
   7  -3  -1       11.71       13.49      5.34 o 
  -7   3   0       24.68       23.58      5.97 o 
   7  -3   1       53.50       39.83      3.45 o 
   7  -3   2      302.05      329.60     10.96 o 
   7   3   3      803.15      843.81     19.56 o 
   7   3   4        2.56        7.75      9.66 o 
   7  -3   5        0.17      -20.81     24.03 o 
   7   3   5        6.24      -12.35     32.17 o 
   7   3   6      236.40      203.02     27.51 o 
   7   3   7        4.32        3.34     19.93 o 
   7   3   8       86.20       98.97     29.13 o 
  -7   4  10        6.55       25.79     19.33 o 
  -7  -4   9      146.78      144.37     27.19 o 
  -7  -4   8      222.29      213.63     24.42 o 
  -7   4   7      283.63      291.51     17.55 o 
  -7   4   6      147.58      162.60     13.04 o 
  -7   4   5       13.75       25.28     10.72 o 
  -7   4   5       64.75       54.19     15.13 o 
   7  -4  -4       19.56        7.52      5.86 o 
   7  -4  -3      147.10       52.10      6.05 o 
   7   4  -2       23.79       26.96      7.03 o 
   7  -4  -1      425.61      453.82     13.77 o 
  -7   4   0      442.57      432.31     13.90 o 
   7  -4   1      237.28      261.15     11.44 o 
   7   4   2      127.54      135.34      7.96 o 
   7   4   3      737.43      741.22     18.67 o 
   7   4   4      115.25      162.08     14.65 o 
   7   4   5      231.43      263.59     27.07 o 
   7   4   6      182.01      189.74     26.03 o 
   7   4   7       21.76       16.64     19.37 o 
  -7  -5  10        1.29       -6.35     18.82 o 
  -7   5   9       39.05       36.41     22.93 o 
  -7   5   8       89.71       76.12     20.12 o 
  -7   5   7       39.93       44.65      9.59 o 
  -7   5   6       33.79       31.70      9.81 o 
  -7   5   5       27.47       29.44     10.06 o 
  -7   5   5      108.07      111.02     17.19 o 
  -7   5   4      120.62       49.50      6.67 o 
   7  -5  -3      210.79       77.32      7.02 o 
   7   5  -2      169.82      162.40     10.79 o 
  -7   5   1      585.67      630.00     16.27 o 
  -7   5   0        0.54        0.65      6.00 o 
   7  -5   1        0.51       -0.55      6.66 o 
   7   5   2        0.11        1.76      5.34 o 
   7   5   3      731.20      771.97     19.18 o 
   7   5   4       17.18       22.55     10.71 o 
   7   5   5      403.46      456.25     32.74 o 
   7   5   6       17.79       34.82     20.31 o 
   7   5   7       67.83       75.29     20.99 o 
  -7  -6  10       62.68       51.45     33.24 o 
  -7   6   9       16.88       17.61     22.30 o 
  -7  -6   8      142.06      149.30     18.71 o 
  -7   6   7        0.03        1.61      8.42 o 
  -7   6   6      862.11      922.80     21.94 o 
  -7   6   5        0.88        9.56     18.44 o 
  -7   6   5      207.15      218.29     15.29 o 
  -7   6   4      162.30      165.77      9.89 o 
   7  -6  -3        8.94        8.12      4.82 o 
   7  -6  -2      767.65      108.87      6.52 o 
  -7   6   1      316.37      368.67     12.51 o 
  -7   6   0       95.97       78.81      8.19 o 
   7  -6   1       76.23       74.00      8.86 o 
   7  -6   2      407.03      447.57     10.00 o 
   7   6   3      107.87      100.03     15.99 o 
   7   6   4       19.10        2.62     14.28 o 
   7   6   5      174.96      184.59     27.31 o 
   7   6   6       11.97       37.54     28.36 o 
   7   6   7        1.80       -8.82     18.55 o 
  -7   7  10      141.93      104.28     41.88 o 
  -7  -7  10      143.65       98.92     52.97 o 
  -7   7   9        8.74        9.12     20.69 o 
  -7  -7   8       61.04       57.47     18.51 o 
  -7   7   7      144.15      169.72     11.99 o 
  -7   7   6      288.27      315.60     14.57 o 
  -7   7   5        7.68        0.18     19.42 o 
  -7   7   5      368.18      356.18     16.45 o 
  -7   7   4        0.35        3.00      5.36 o 
   7  -7  -3      351.62      365.26     10.19 o 
  -7   7   2        7.51        6.33      4.60 o 
  -7   7   1      172.17      165.60      9.85 o 
  -7   7   0      184.15      236.04     11.54 o 
   7  -7   1       29.44       33.80      7.95 o 
   7   7   2      880.37      969.46     14.07 o 
   7   7   3      310.55      318.55     15.07 o 
   7   7   4       54.09       59.81     15.61 o 
   7   7   5       10.31        7.86     24.05 o 
   7   7   6      117.97      169.37     25.14 o 
   7  -7   7        6.38       12.70     19.76 o 
  -7   8  10      109.44      118.58     28.99 o 
  -7   8   9        4.46       13.36     28.07 o 
  -7   8   8       19.90       24.02     14.61 o 
  -7   8   7       99.72       80.08     12.61 o 
  -7   8   6      298.22      277.80     12.80 o 
  -7  -8   5       14.04        4.53      8.12 o 
  -7   8   5      350.85      386.92     21.05 o 
  -7   8   4      177.30      177.66      7.64 o 
  -7   8   3      324.57      375.83     11.56 o 
  -7   8   2        9.58        7.28      2.32 o 
  -7   8   1      112.84      109.83      9.19 o 
  -7   8   0     1481.08     1473.13     25.43 o 
   7  -8   1      387.10      414.71     15.51 o 
  -7   8  -2      431.68      453.02     12.49 o 
   7   8   3      310.73      320.63     15.00 o 
   7   8   4       11.16       -0.57      7.38 o 
   7   8   5       95.58       93.04     24.56 o 
   7   8   6       49.74       92.59     22.60 o 
   7  -8   7       28.48        8.45     20.45 o 
  -7   9  10       12.89       10.27     27.92 o 
  -7  -9   9       30.86       26.88     27.07 o 
  -7   9   8       48.22       38.80     23.51 o 
  -7   9   7        9.24       -2.14     10.78 o 
  -7   9   6       92.22       99.23     10.76 o 
  -7   9   5      661.42      645.65     18.77 o 
  -7   9   5      710.27      705.85     24.08 o 
  -7   9   4        4.19        3.42      4.45 o 
  -7   9   3      310.14      313.42      9.34 o 
   7   9  -2      252.21      244.96      6.85 o 
  -7   9   1      131.38      113.07      9.78 o 
  -7   9   0      150.54      159.48     11.15 o 
   7  -9   1      191.67      195.70     14.71 o 
  -7   9  -2     1244.44     1343.67     20.85 o 
   7   9   3      974.94     1018.80     24.31 o 
   7   9   4        0.05        4.40      7.30 o 
   7   9   5        1.93       18.11     15.47 o 
   7   9   5        2.48       12.88     24.05 o 
   7   9   6      197.23      207.09     26.48 o 
   7  -9   7       14.03       -0.24     19.61 o 
  -7  10  10        0.83        5.81     28.32 o 
  -7  10   9       17.58       33.34     32.12 o 
  -7 -10   8       12.25       18.18     25.14 o 
  -7  10   7        8.33       15.48     19.31 o 
  -7  10   6       78.85       79.58     10.50 o 
  -7  10   5       28.36       23.29      5.13 o 
  -7 -10   5       29.84       37.16     25.32 o 
  -7  10   4       30.64       32.20      4.37 o 
  -7  10   3      509.49      530.70     11.70 o 
   7  10  -2      135.49      153.57      6.56 o 
  -7  10   1       34.93       54.47      9.80 o 
  -7  10   0     1211.01     1310.51     30.65 o 
   7 -10   1      400.69      428.67      9.56 o 
  -7  10  -2      586.79      639.75     15.30 o 
   7  10   3       69.32       60.72      9.43 o 
   7  10   4      111.58       87.18     10.76 o 
   7  10   5        0.03        6.65     14.73 o 
   7  10   5        0.30       -2.13     23.38 o 
   7 -10   6       48.75       67.21     25.12 o 
   7 -10   7       15.72       32.66     16.28 o 
  -7  11   9       61.70       85.16     32.23 o 
  -7  11   8       12.12       11.23     23.64 o 
  -7 -11   7        8.55       13.10     18.09 o 
  -7  11   6       52.21       56.12     18.42 o 
  -7  11   5      141.21      134.96      6.98 o 
  -7 -11   5      144.88      135.85     37.05 o 
  -7  11   4        2.77        2.86      3.22 o 
  -7  11   3       76.49       86.22      6.17 o 
  -7  11   2       92.06       97.79      6.15 o 
  -7  11   1      232.90      265.89     15.16 o 
  -7  11   0       61.31       55.98     11.45 o 
   7 -11   1      186.16      183.97      8.20 o 
  -7  11  -2       11.61       16.45      5.84 o 
   7  11   3       97.39      102.88     10.42 o 
   7  11   4       41.57       40.57     15.95 o 
   7  11   5       16.04       23.14     16.66 o 
   7  11   5       40.73       13.76     22.49 o 
   7  11   6       49.96       75.39     18.30 o 
  -7  12   9       76.85       75.65     33.26 o 
  -7 -12   8       71.80       76.81     28.41 o 
  -7  12   7        0.15       -6.60     17.30 o 
  -7  12   6      166.95      156.23     25.00 o 
  -7 -12   5       10.38        1.71     10.22 o 
  -7 -12   5       93.84       76.00     34.88 o 
  -7 -12   4      112.98      102.69      8.00 o 
  -7  12   3      189.98      204.31      7.89 o 
  -7  12   2       13.05       16.95      4.64 o 
  -7  12   1      574.67      599.82     21.31 o 
  -7  12   0      142.41      133.15     13.76 o 
   7 -12   1       26.78       26.23      5.63 o 
  -7  12  -2        4.58        4.04      5.82 o 
   7  12   3      131.89      152.91     11.86 o 
   7 -12   4       73.80       92.62     14.36 o 
   7  12   5       48.61       90.26     26.72 o 
   7 -12   5       65.08       86.27     33.48 o 
   7  12   6       13.40       13.44     22.08 o 
  -7  13   9      167.57      173.87     37.20 o 
  -7  13   8       60.28       58.92     28.91 o 
  -7  13   7       81.85      105.01     22.10 o 
  -7  13   6       10.27       13.07     19.23 o 
  -7  13   5        0.21       -3.77     18.62 o 
  -7 -13   5      141.31      128.90     37.45 o 
  -7 -13   4       85.11       78.18     10.55 o 
  -7  13   3       73.48       74.63      6.12 o 
  -7  13   2       87.66       78.92      6.44 o 
   7  13  -2      804.40      822.36     60.64 o 
  -7  13   1      169.04      214.85     14.78 o 
   7  13   0        6.27        0.58      5.60 o 
   7 -13   1      213.71      229.16     10.95 o 
  -7  13  -2      375.50      458.88     15.26 o 
   7  13   3       62.73       59.30      9.48 o 
   7 -13   4       49.58       57.35     16.23 o 
   7  13   5       11.79       21.91     24.31 o 
   7 -13   5       13.18       15.17     31.60 o 
   7  13   6       13.24       17.85     21.59 o 
  -7 -14   9       45.22       22.73     33.78 o 
  -7  14   8        6.90       15.79     29.42 o 
  -7 -14   7       49.80       33.07     19.73 o 
  -7 -14   6      249.85      269.35     25.93 o 
  -7  14   5        1.21       -5.28     20.74 o 
  -7 -14   5        9.81       28.16     32.99 o 
  -7 -14   4        6.25        9.92      8.21 o 
  -7  14   3      274.53      322.04     11.74 o 
  -7  14   2      330.04      341.06     10.56 o 
   7  14  -2      382.29      343.29     46.08 o 
  -7  14   1      476.50      517.76     20.75 o 
  -7  14   0       57.15       53.21      7.10 o 
   7 -14   1       56.09       50.15      7.88 o 
  -7  14  -2       19.82       23.48      7.84 o 
   7  14   3       57.10       62.50     16.42 o 
   7 -14   4       11.54       16.06     15.49 o 
   7  14   5        0.25       20.18     24.74 o 
   7 -14   5        0.27      -27.77     33.98 o 
   7  14   6       68.87       64.70     22.89 o 
  -7  15   8       11.34        4.17     30.81 o 
  -7 -15   8       11.35      -29.57     48.24 o 
  -7 -15   7       40.98       47.15     20.31 o 
  -7  15   6       17.91       32.01     22.16 o 
  -7  15   5       12.07       -1.87     21.79 o 
  -7 -15   5       80.86      120.58     36.05 o 
  -7 -15   4       94.64       72.63     16.16 o 
  -7 -15   3      379.37      403.04     22.52 o 
   7 -15  -2      353.21      323.98     16.80 o 
   7  15  -2      375.10      344.53     49.66 o 
   7  15  -1      321.78      328.16     25.14 o 
   7  15   0      497.43      547.12     15.03 o 
   7 -15   1       39.51       56.94      8.74 o 
  -7  15  -2       36.47       44.34      8.50 o 
  -7  15  -3       24.32       27.27     13.96 o 
   7 -15   4        2.43       10.87     16.29 o 
   7  15   5       11.46        3.17     27.86 o 
   7 -15   5       17.00       44.77     32.06 o 
  -7  16   8        5.72       17.20     30.12 o 
  -7  16   7       39.02       31.08     21.61 o 
  -7  16   6      124.92      110.83     22.74 o 
  -7  16   5       13.91       11.05     24.57 o 
  -7 -16   5       65.54       18.87     32.76 o 
  -7 -16   4      111.66       98.44     18.29 o 
  -7 -16   3      161.44      135.34     18.90 o 
   7 -16  -2        2.05       -0.68      7.83 o 
   7  16  -2        4.45       10.13     39.17 o 
   7  16  -1        9.15        8.43     16.17 o 
   7  16   0      249.96      250.89     12.99 o 
   7 -16   1      130.08      131.34     10.86 o 
  -7  16  -2      163.14      168.04     23.92 o 
   7 -16   2      377.81      593.75     44.47 o 
  -7  16  -3      229.17      235.57     20.48 o 
   7 -16   4        0.00       -3.85     16.44 o 
   7  16   5        5.62        7.04     28.08 o 
   7 -16   5       16.68       64.84     32.27 o 
  -7  17   8      280.81      288.53     36.86 o 
  -7  17   7       42.05       35.18     21.71 o 
  -7  17   6        0.61       -1.35     25.49 o 
  -7  17   5       67.21       58.63     26.51 o 
  -7 -17   5      102.47      138.10     42.67 o 
  -7 -17   4      228.51      238.23     24.90 o 
  -7 -17   3       24.28       34.68     14.52 o 
  -7  17   2       66.70       66.90     24.53 o 
   7  17  -2       84.71      107.95     44.49 o 
   7  17  -1       20.92       28.17     18.25 o 
   7  17   0      376.26      418.74     16.12 o 
   7 -17   1      325.87      336.17     20.35 o 
  -7  17  -2      173.70      183.72     24.76 o 
   7 -17   2      247.92      260.90     35.19 o 
  -7  17  -3      130.58      150.80     18.58 o 
   7 -17   4       17.17       25.40     16.68 o 
   7  17   5        2.70       10.95     28.62 o 
   7 -17   5        3.03       21.55     33.72 o 
  -7  18   7        1.70        3.17     20.33 o 
  -7  18   6      374.77      481.41     35.67 o 
  -7  18   5        1.25      -21.75     22.12 o 
  -7 -18   5      166.91      167.83     43.50 o 
  -7 -18   4       28.27       33.08     15.88 o 
  -7 -18   3      651.99      679.26     35.40 o 
  -7  18   2      134.28      136.42     29.29 o 
   7  18  -2      260.98      322.89     52.79 o 
   7  18  -1      131.85      103.46     21.40 o 
  -7  18   0       27.07       34.86     10.40 o 
  -7  18  -1      146.01      145.07     15.54 o 
  -7  18  -2       53.47       62.62     21.30 o 
   7 -18   2       76.06       71.68     28.52 o 
  -7  18  -3       74.00       46.28     15.60 o 
   7 -18   4        0.79       -3.44     16.85 o 
  -7  19   7       76.35       91.21     25.09 o 
  -7  19   6       74.43       92.81     24.15 o 
  -7  19   5       22.36       11.31     23.24 o 
  -7 -19   5      134.11      129.07     39.94 o 
  -7 -19   4      120.02      152.39     22.76 o 
  -7 -19   3       67.94       53.10     16.33 o 
  -7  19   2       39.59       40.41     24.55 o 
  -7 -19   2      172.52      197.81     39.22 o 
   7  19  -1        0.12        6.68     18.44 o 
  -7  19   0      135.33      160.91     15.59 o 
  -7  19  -1       44.38       46.99     12.88 o 
  -7  19  -2       26.36       72.72     21.90 o 
   7 -19   2       46.91       48.89     27.20 o 
  -7  19  -3       12.75       12.86     15.19 o 
   7 -19   4       12.29       -1.07     17.43 o 
  -7  20   6      101.75      127.80     25.58 o 
  -7  20   5       13.28        8.23     28.38 o 
  -7 -20   5       45.55       38.05     37.29 o 
  -7  20   4        0.13        4.84     17.52 o 
  -7 -20   3       33.15       33.71     18.06 o 
  -7 -20   2       47.26       54.27     16.75 o 
   7  20  -1       79.35       83.57     20.76 o 
  -7  20   0       80.98       79.87     22.58 o 
  -7  20  -1       70.54       82.36     14.69 o 
  -7  20  -2       28.51       41.89     22.20 o 
   7 -20   2       43.00       53.84     27.95 o 
  -7  20  -3       66.93       72.27     17.16 o 
  -7  21   5        2.20        3.71     28.08 o 
  -7 -21   5       86.72      101.65     49.33 o 
  -7 -21   4      140.99      124.71     22.94 o 
  -7 -21   3        2.58       16.91     17.53 o 
  -7  21   2        7.13        9.50     22.32 o 
  -7 -21   2        9.06       15.47     33.22 o 
  -7  21   1       25.56       46.73     26.61 o 
  -7  21   0       52.51       55.85     21.76 o 
  -7  21  -1      126.26      132.97     25.44 o 
  -7  21  -2       97.93      107.89     26.81 o 
   7 -21   2      101.51      124.48     27.32 o 
  -7 -22   4       26.39       13.74     20.02 o 
  -7 -22   3       32.42       28.65     16.75 o 
  -7  22   2       16.74       20.73     25.92 o 
  -7 -22   2       32.32       52.30     34.24 o 
  -7 -22   1        0.63        5.98     17.31 o 
  -7  22   0        1.09       -9.14     23.54 o 
  -7  22  -1       12.55       23.35     24.02 o 
  -7 -23   3       19.22       20.65     19.60 o 
  -7  23   2       39.52       48.58     32.86 o 
  -7 -23   2       41.28      277.11     45.77 o 
  -7 -23   1       16.68        0.87     18.03 o 
  -7  23   0        1.82      -23.92     33.91 o 
  -8   0  10        0.02       -1.72     29.96 o 
  -8   0   8       40.40       59.55     30.75 o 
  -8   0   6      126.46      115.42     24.47 o 
   8   0  -4      616.97      614.85     23.06 o 
   8   0  -2       46.11       47.40      6.88 o 
   8   0   0       28.96       26.40      6.62 o 
   8   0   2       24.55       20.93      8.58 o 
   8   0   4       68.14       69.26     22.07 o 
   8   0   6      199.35      200.21     49.90 o 
  -8   1  10       50.15       41.53     20.40 o 
  -8   1   9       69.32       23.78     28.90 o 
  -8  -1   8        5.01       -2.75     24.93 o 
  -8  -1   7      154.83      155.34     19.88 o 
  -8   1   6      328.27      282.94     22.33 o 
  -8   1   5      143.21      145.87     21.65 o 
   8   1  -5      231.30      227.12     16.37 o 
   8  -1  -4       91.94       99.07      9.05 o 
   8   1  -3      602.75      578.21     13.56 o 
   8   1  -2       33.57       29.16      4.23 o 
   8   1  -1      108.56      110.55      8.84 o 
   8  -1   0        4.33        4.44      6.57 o 
   8   1   1      103.24      117.29      6.70 o 
   8   1   2        4.44        1.56      5.37 o 
   8   1   3      243.67      253.16     11.84 o 
   8   1   4       83.74       90.00     18.23 o 
   8   1   5      352.97      389.92     34.35 o 
   8   1   6       39.11       37.21     28.84 o 
   8   1   7       22.81       -1.43     19.06 o 
  -8   2  10        3.17      -17.68     20.19 o 
  -8   2   9      410.68      402.03     33.24 o 
  -8  -2   8       29.61       31.78     22.50 o 
  -8  -2   7        2.99       31.93     15.53 o 
  -8   2   6       58.56       53.72     14.66 o 
  -8   2   5       37.96       36.45     16.69 o 
   8   2  -5      221.49      217.52     15.88 o 
   8  -2  -4       60.25       43.86      6.83 o 
  -8   2   3      131.84      117.45      7.30 o 
   8  -2  -2        3.43        2.43      2.93 o 
   8  -2  -1       12.36        9.46      6.81 o 
  -8   2   0        8.04       11.67      6.07 o 
   8   2   1       11.93       20.53      3.85 o 
   8   2   2       34.34       31.71      5.66 o 
   8   2   3      240.00      252.63     11.71 o 
   8   2   4        0.72        2.20     15.53 o 
   8   2   5      166.42      129.97     27.32 o 
   8   2   6      150.91      171.58     27.07 o 
   8   2   7        2.64       26.53     21.35 o 
  -8   3  10       11.27       -8.91     19.89 o 
  -8  -3   9      360.62      318.45     36.81 o 
  -8   3   8      398.54      363.97     31.31 o 
  -8   3   7      186.17      176.60     16.93 o 
  -8  -3   6      195.55      184.67     15.67 o 
  -8   3   5       55.02       40.03     11.37 o 
   8   3  -5       59.96       75.85     14.89 o 
  -8   3   4     1122.30     1134.91     26.05 o 
   8   3  -3      691.62      702.58     14.10 o 
   8   3  -2      135.28      116.49      8.74 o 
   8  -3  -1      110.66      103.94      8.27 o 
  -8   3   0      966.80      992.89     19.30 o 
   8  -3   1       50.88       42.89      8.83 o 
   8   3   2      510.49      491.34     12.51 o 
   8  -3   3      132.73      192.36     10.69 o 
   8   3   4       12.38        8.60     16.11 o 
   8   3   5        2.22        9.87     24.03 o 
   8  -3   5       97.26      130.14     36.29 o 
   8   3   6       63.72       95.95     26.81 o 
   8   3   7        6.68       17.71     21.85 o 
  -8   4  10       13.41       11.81     19.96 o 
  -8   4   9      135.05      120.63     27.51 o 
  -8   4   8      464.42      471.98     28.96 o 
  -8   4   7        8.36       10.74     11.93 o 
  -8   4   6      203.28      188.14     12.80 o 
  -8   4   5       10.07       11.46     10.11 o 
   8   4  -5      109.45      102.78     16.04 o 
  -8   4   4       33.71       34.35      9.11 o 
  -8  -4   3      460.36      469.00     11.62 o 
   8   4  -2      374.86      371.93     14.94 o 
   8  -4  -1      699.86      680.13     16.50 o 
  -8   4   0      544.01      566.09     15.87 o 
   8  -4   1       37.56       33.63      9.46 o 
   8   4   2       34.75       43.19      5.18 o 
   8  -4   3      888.49      894.76     19.90 o 
   8   4   4        0.00        8.66     14.55 o 
   8   4   5       92.26      108.82     27.58 o 
   8   4   6       65.25       63.57     28.13 o 
   8   4   7        3.81       15.43     20.72 o 
  -8  -5  10       10.94      -20.89     34.18 o 
  -8   5   9      200.64      203.43     22.99 o 
  -8   5   8       41.75       44.80     16.98 o 
  -8   5   7      290.40      273.98     19.24 o 
  -8   5   6      299.25      300.38     14.95 o 
  -8   5   5       91.15       60.02     18.72 o 
  -8   5   5       98.91       89.82     12.47 o 
  -8   5   4       66.96       55.35      9.76 o 
  -8   5   3      207.57      207.72      6.86 o 
   8   5  -2      120.83      116.74     10.51 o 
  -8   5   1      210.58      241.09     10.19 o 
  -8   5   0      321.89      368.69     14.02 o 
   8  -5   1      815.20      871.52     20.52 o 
   8  -5   2      181.41      161.29      5.39 o 
   8   5   3      594.40      532.03     29.24 o 
   8   5   4        1.39      -10.20     16.09 o 
   8  -5   5       30.52       20.33     23.54 o 
   8   5   5      143.46      111.75     37.49 o 
   8   5   6      170.09      224.04     27.45 o 
   8   5   7        0.26        5.50     22.21 o 
  -8   6  10       30.58       22.41     24.40 o 
  -8   6   9       85.78       81.92     21.37 o 
  -8   6   8       27.03       40.59     16.20 o 
  -8   6   7        0.62        8.11     11.09 o 
  -8   6   6      151.44      155.16     11.90 o 
  -8   6   5       86.27       61.76     17.71 o 
  -8   6   5      120.70      130.33     12.89 o 
   8   6  -4        9.27       14.83      6.83 o 
  -8   6   3       46.07       68.40      6.03 o 
   8   6  -2       81.18       77.44      9.61 o 
  -8   6   1      298.52      270.41     11.00 o 
  -8   6   0     3878.67     4057.29     41.36 o 
   8  -6   1     1424.22     1492.36     26.85 o 
   8   6   2      113.67      128.88      5.26 o 
   8   6   3      144.28      108.97     17.72 o 
   8   6   4       42.55       31.85     16.91 o 
   8   6   5      117.13      109.33     26.94 o 
   8   6   6        0.98      -17.97     26.44 o 
   8   6   7       20.78       22.84     22.55 o 
  -8   7  10        3.83        2.95     24.80 o 
  -8   7   9        8.89       -6.62     33.24 o 
  -8   7   8       32.19       45.33     17.48 o 
  -8   7   7       62.75       43.69     12.91 o 
  -8   7   6      500.30      539.28     18.31 o 
  -8  -7   5      211.35      212.85     17.02 o 
  -8   7   5      211.35      215.21     14.11 o 
  -8   7   4        4.83        3.72      6.48 o 
  -8   7   3      405.63      428.75     10.76 o 
  -8   7   2      118.63      111.28      9.39 o 
  -8   7   1      239.52      227.95     10.73 o 
  -8   7   0       90.83       91.65      9.75 o 
   8  -7   1       74.89       89.61      9.96 o 
   8  -7   2       21.34       27.71     13.07 o 
   8   7   3        4.10        5.00      6.82 o 
   8   7   4       26.91       23.95     16.45 o 
   8   7   5        0.15       -8.12     24.72 o 
   8   7   6      103.14      119.07     24.31 o 
  -8   8  10        6.01        3.60     27.09 o 
  -8  -8   9       44.80       77.83     30.81 o 
  -8   8   8       56.24       55.54     25.75 o 
  -8   8   7        9.52       -7.10     11.16 o 
  -8   8   6      226.49      228.42     12.83 o 
  -8  -8   5      131.42      125.00     14.50 o 
   8  -8  -5      809.01      353.12     13.50 o 
  -8  -8   4        2.29        6.01      4.92 o 
  -8   8   3      143.53      160.44      7.25 o 
  -8   8   2        0.24        1.98      7.33 o 
  -8   8   1      190.22      179.32     10.07 o 
  -8   8   0        1.88       31.90      8.45 o 
   8  -8   1       51.80       49.40     11.43 o 
   8  -8   2      408.89      377.53     24.62 o 
   8   8   3       15.45        9.92     13.62 o 
   8   8   4       11.26        4.37     16.13 o 
   8  -8   5       89.40      152.17     32.20 o 
   8   8   5      268.11      288.74     46.70 o 
   8   8   6       89.94      147.81     26.57 o 
  -8   9  10        1.92        5.47     24.90 o 
  -8  -9   9      126.41      140.47     30.00 o 
  -8   9   8       26.59       17.83     26.44 o 
  -8   9   7       24.45       18.71     10.79 o 
  -8   9   6        5.28       10.16     12.80 o 
   8  -9  -5        8.45        1.69      7.90 o 
  -8   9   5       24.77       28.25     10.33 o 
  -8  -9   4       20.64       19.46      5.07 o 
  -8   9   3      108.92      114.84      6.70 o 
  -8   9   2      125.45      115.94     11.60 o 
  -8   9   1        0.27       -0.15      7.60 o 
  -8   9   0       35.15       43.18     10.38 o 
   8  -9   1       83.95       78.86     12.26 o 
   8  -9   2       15.18       14.81     13.67 o 
   8   9   3      137.85      133.39     19.54 o 
   8   9   4       64.78       71.13     17.77 o 
   8   9   5       22.12       27.42     26.23 o 
   8   9   6      274.11      371.72     33.38 o 
  -8  10   9        3.75       31.90     25.46 o 
  -8  10   8        7.84        3.94     24.72 o 
  -8  10   7        1.12       -2.04     16.96 o 
  -8 -10   6      228.49      216.73     17.24 o 
  -8 -10   5       33.83       30.12      7.93 o 
  -8 -10   5       66.46       71.93     29.64 o 
  -8  10   4       59.69       60.70      6.22 o 
  -8  10   3      291.84      117.54      6.09 o 
  -8  10   2      665.43      615.01     20.75 o 
  -8  10   1       13.78       12.14      7.59 o 
  -8  10   0     2032.48     2171.80     39.80 o 
   8 -10   1       41.38       32.59     10.93 o 
  -8  10  -2       89.17      104.12     13.77 o 
   8  10   3       35.86       35.69     14.70 o 
   8  10   4      139.55      136.85     20.37 o 
   8  10   5       61.37       68.90     26.27 o 
   8  10   6       48.06       56.78     24.35 o 
  -8 -11   9       12.17       38.98     25.91 o 
  -8  11   8       15.73       12.67     25.12 o 
  -8  11   7       37.25       40.73     19.20 o 
  -8 -11   6       22.96       33.26     18.57 o 
  -8  11   5       17.11       17.70      7.53 o 
  -8 -11   5      128.99       90.10     33.63 o 
  -8  11   4      516.88      501.06     10.77 o 
  -8  11   3       19.31        8.67      4.22 o 
  -8  11   2       80.32       87.41     10.63 o 
  -8  11   1      454.76      459.61     20.07 o 
  -8  11   0       71.12       58.30     11.66 o 
   8 -11   1        9.10        5.08     10.71 o 
  -8  11  -2        1.82        1.23     11.14 o 
   8  11   3      137.76      139.14     20.33 o 
   8  11   4       82.63      129.29     20.52 o 
   8  11   5       29.20       26.86     25.71 o 
   8  11   6       36.49       35.23     26.66 o 
  -8  12   9        2.40       -5.65     32.92 o 
  -8  12   8       47.42       34.40     28.67 o 
  -8  12   7      167.51      153.46     23.71 o 
  -8  12   6       43.79       33.45     21.07 o 
  -8  12   5        2.26       16.87     21.70 o 
  -8 -12   5      260.05      281.62     42.59 o 
  -8  12   4      130.37      102.11      7.51 o 
  -8  12   3      129.51      146.24      7.48 o 
  -8  12   2       67.18       56.38     10.33 o 
  -8  12   1       93.07       97.98     12.56 o 
  -8  12   0        2.90       23.23     10.43 o 
   8 -12   1       32.56       37.57     11.84 o 
  -8  12  -2        1.05        0.59     12.65 o 
   8  12   3        5.57       11.05     15.85 o 
   8  12   4        8.41       13.35     17.34 o 
   8  12   5      175.27      190.68     31.06 o 
  -8  13   9       92.65      122.52     35.77 o 
  -8  13   8       13.99       41.98     29.95 o 
  -8  13   7       45.91       30.14     20.49 o 
  -8  13   6       77.62       80.31     21.04 o 
  -8  13   5       90.48       76.05     23.77 o 
  -8 -13   5      152.17      183.69     38.11 o 
  -8 -13   4        0.07        0.53      7.54 o 
  -8  13   3      111.28      127.37     11.89 o 
   8  13  -2       38.27       15.28     15.37 o 
  -8  13   1      626.96      661.07     23.72 o 
  -8  13   0       16.57        7.70     10.16 o 
   8 -13   1        0.07       -1.46     11.19 o 
  -8  13  -2        7.58       23.21     12.82 o 
   8  13   3       64.30       67.32     17.21 o 
   8  13   4        2.83        6.79     16.87 o 
   8  13   5      256.59      316.34     33.95 o 
  -8  14   8      115.80      124.01     30.15 o 
  -8  14   7       29.68       39.26     20.50 o 
  -8  14   6       12.76        9.49     22.82 o 
  -8  14   5       28.59       38.48     19.47 o 
  -8 -14   5      213.88      211.56     40.77 o 
  -8 -14   4        1.45       13.66     13.97 o 
   8 -14  -3      731.15      721.50     22.64 o 
  -8  14   2      124.47      100.53     24.22 o 
   8  14  -2      142.96      159.97     42.77 o 
  -8  14   1       14.60       36.88     16.03 o 
  -8  14   0      305.45      328.64     19.16 o 
   8 -14   1       48.94       53.94     13.37 o 
  -8  14  -2       41.70       44.82     13.44 o 
   8  14   3        2.65        7.78     16.08 o 
   8  14   4        4.18      -10.26     17.54 o 
   8  14   5       67.92       50.65     29.08 o 
   8 -14   5      106.42       62.15     32.84 o 
  -8  15   8      162.52      196.36     33.61 o 
  -8  15   7        6.53       15.91     20.36 o 
  -8  15   6      211.96      204.35     25.55 o 
  -8  15   5      116.96      131.30     27.49 o 
  -8 -15   5      132.39      199.49     40.60 o 
  -8 -15   4        8.04        8.29     15.82 o 
  -8  15   3      716.51      686.11     36.12 o 
   8 -15  -2        3.75       -5.20      8.11 o 
   8  15  -2       37.77       29.36     41.12 o 
   8  15  -1       52.13       64.04     16.93 o 
  -8  15   0      237.98      223.59     17.12 o 
   8 -15   1      133.02       99.11     14.78 o 
  -8  15  -2       48.78       39.58     21.13 o 
   8 -15   2      105.70       97.93     29.84 o 
   8  15   3       12.81       12.88     17.43 o 
   8 -15   4        1.54       12.93     18.44 o 
   8  15   5        2.15       25.72     30.66 o 
   8 -15   5        5.93       -0.58     40.67 o 
  -8  16   7       10.36       14.71     21.92 o 
  -8  16   6       39.62       40.76     20.46 o 
  -8  16   5        4.97        9.03     23.88 o 
  -8 -16   5       11.26       -2.06     39.06 o 
  -8 -16   4       38.10       36.10     16.58 o 
  -8  16   3      186.24      155.00     22.34 o 
   8 -16  -2      230.14       17.98      7.97 o 
   8  16  -2      382.31      535.28     62.21 o 
   8  16  -1       38.48       27.75     17.61 o 
  -8  16   0       17.10       18.86     10.60 o 
   8 -16   1      110.25      113.29     15.10 o 
  -8  16  -2      125.02      129.79     16.87 o 
   8  16   3        7.88       11.50     17.02 o 
   8  16   4        9.14        8.54     19.20 o 
  -8  17   7        3.82       16.11     20.83 o 
  -8  17   6      100.15       99.12     25.71 o 
  -8  17   5       14.75        2.38     22.76 o 
  -8 -17   5       73.31       74.42     36.61 o 
  -8 -17   4      181.63      214.40     23.62 o 
  -8 -17   3      403.65      378.49     24.04 o 
  -8  17   2       79.57       61.56     25.21 o 
   8  17  -2      241.60      200.89     52.01 o 
   8  17  -1        0.52       -0.21     16.89 o 
  -8  17   0      204.65      181.80     16.10 o 
   8 -17   1        6.49        4.55     12.10 o 
  -8  17  -2        4.70        6.94     20.04 o 
   8 -17   2       29.30       20.85     27.53 o 
   8  17   3      113.65      128.73     21.79 o 
   8  17   4        4.47      -13.94     20.35 o 
  -8  18   7       31.19       22.95     20.77 o 
  -8  18   6       26.70       43.37     23.66 o 
  -8  18   5       11.79       11.66     24.26 o 
  -8 -18   5       12.71       26.40     31.63 o 
  -8 -18   4        1.13        0.17     16.70 o 
  -8 -18   3      247.58      238.83     24.31 o 
  -8  18   2       24.21       46.53     25.34 o 
   8  18  -2       74.09       80.86     47.08 o 
   8  18  -1        4.70        2.49     19.54 o 
  -8  18   0        0.56        6.97     10.78 o 
  -8  18  -1        5.78        7.19     12.37 o 
  -8  18  -2       32.33       15.60     21.24 o 
   8 -18   2       98.21       59.29     29.94 o 
   8  18   3       52.10       49.42     18.40 o 
  -8  19   6       75.30       85.63     27.48 o 
  -8  19   5       71.53       88.01     30.90 o 
  -8 -19   5       71.79       70.45     39.75 o 
  -8 -19   4        3.46       -1.43     17.51 o 
  -8 -19   3       53.72       70.67     18.97 o 
  -8  19   2       22.04       45.67     25.87 o 
   8  19  -2       46.62       38.58     47.85 o 
   8  19  -1        3.07        6.45     20.99 o 
  -8  19   0       31.85       38.25     19.58 o 
  -8  19  -1       11.32        6.08     13.75 o 
  -8  19  -2       12.32       12.85     22.42 o 
   8 -19   2       12.54       36.80     24.94 o 
  -8  20   5        8.29        7.94     24.44 o 
  -8 -20   5        9.52        2.70     43.40 o 
  -8 -20   4       10.88       26.19     19.39 o 
  -8 -20   3      129.43      130.34     21.75 o 
  -8  20   2       15.53       44.73     28.03 o 
  -8 -20   2       42.13       83.04     33.98 o 
   8  20  -1       23.92        4.88     21.53 o 
  -8  20   0       28.88        4.50     22.88 o 
  -8  20  -1      177.34      148.72     29.22 o 
  -8  20  -2        3.94       16.67     23.50 o 
   8 -20   2        6.99       26.53     27.51 o 
  -8 -21   4       20.93       14.04     19.46 o 
  -8 -21   3        0.73        9.49     17.50 o 
  -8  21   2        3.84        9.10     27.11 o 
  -8 -21   2       95.19      126.80     38.47 o 
   8  21  -1      112.73      143.23     26.10 o 
  -8  21   0      148.21      153.97     28.12 o 
  -8  21  -1       15.46       33.51     23.02 o 
  -8 -22   3       17.49       32.43     19.46 o 
  -8  22   2        0.10       -8.21     30.58 o 
  -8  22   1       51.47       55.11     29.24 o 
  -9   0  10      315.20      282.44     44.22 o 
  -9   0   8       53.69       70.18     28.27 o 
  -9   0   6     1118.69     1246.59     40.97 o 
   9   0  -4      296.67      261.62     16.06 o 
   9   0  -2     1836.23     1828.55     29.11 o 
   9   0   0      551.70      556.10     40.58 o 
   9   0   2      198.70      170.23     28.54 o 
   9   0   4        1.64        2.84     23.06 o 
   9   0   6       10.26      -23.07     43.24 o 
  -9   1  10        4.35        6.27     21.21 o 
  -9   1   9       94.43      134.20     32.96 o 
  -9   1   8      475.80      438.17     31.66 o 
  -9   1   7        3.96       -5.90     12.34 o 
  -9   1   6       66.58       59.22     13.91 o 
  -9   1   5      338.78      295.92     17.01 o 
   9   1  -5      598.65      583.27     33.73 o 
   9  -1  -4      175.84      188.05     10.31 o 
   9   1  -3      490.21      428.00     11.83 o 
   9   1  -2      170.00      173.30      7.13 o 
   9   1  -1       51.81       54.75      8.32 o 
   9  -1   0      618.57      620.40     17.91 o 
   9   1   1      160.44      153.93      7.23 o 
   9  -1   2        0.03        0.63      8.03 o 
   9   1   3      188.99      190.37     20.29 o 
   9   1   4       24.75       29.35     16.69 o 
   9   1   5       85.01       92.09     29.51 o 
   9   1   6       32.42       44.16     31.61 o 
  -9   2  10        0.07       -8.72     21.77 o 
  -9   2   9      111.25      103.11     26.97 o 
  -9   2   8       41.92       32.91     19.04 o 
  -9   2   7       79.69       62.01     13.97 o 
  -9   2   6      314.32      279.09     18.74 o 
  -9  -2   5       30.90       18.09      9.67 o 
   9   2  -5       31.50       20.07     19.63 o 
   9  -2  -4        2.30        4.37      6.32 o 
   9   2  -3      427.24      441.07     11.54 o 
   9   2  -2        0.00        1.80      7.00 o 
   9  -2  -1      651.11      661.70     19.84 o 
   9  -2   0      292.51      318.64     14.72 o 
   9   2   1       17.09       24.76      7.72 o 
   9   2   2       43.07       55.62      9.15 o 
   9   2   3      258.71      239.23     23.79 o 
   9   2   4       85.85       60.94     16.65 o 
   9  -2   5       22.38       44.35     24.01 o 
   9   2   5       46.20       33.23     34.77 o 
   9   2   6      138.22      242.27     31.25 o 
  -9   3  10       44.72       26.47     21.10 o 
  -9   3   9      196.05      141.46     24.83 o 
  -9   3   8      153.96      165.11     20.87 o 
  -9   3   7      180.24      154.48     16.72 o 
  -9   3   6       23.69       32.71     11.93 o 
  -9  -3   5       41.98       32.87     10.06 o 
   9   3  -5      159.51      150.19     22.61 o 
   9  -3  -4        9.83        4.79      6.40 o 
   9   3  -3      784.27      816.19     14.26 o 
   9   3  -2       49.91       51.82      8.98 o 
   9   3  -1      289.54      321.83     15.11 o 
  -9   3   0       27.76       30.46      7.46 o 
   9  -3   1      119.09      126.60     11.60 o 
   9  -3   2       43.91       33.80      8.88 o 
   9   3   3      161.19      151.09     20.05 o 
   9   3   4        2.10        0.91     16.51 o 
   9   3   5      182.44      174.49     29.89 o 
   9   3   6       42.69       87.71     26.36 o 
  -9   4  10        7.56       -6.06     25.26 o 
  -9   4   9       68.71       64.26     19.96 o 
  -9   4   8       25.02       33.54     19.56 o 
  -9   4   7      351.81      361.76     21.10 o 
  -9  -4   6      276.86      286.47     18.03 o 
  -9   4   5      168.71      161.88     21.66 o 
   9  -4  -5      531.66      481.74     31.10 o 
   9  -4  -4      232.71      233.84     10.88 o 
   9  -4  -3      736.59      760.02     10.03 o 
   9   4  -2       27.15       32.43      8.65 o 
   9  -4  -1        7.39       10.38      7.10 o 
  -9   4   0       23.94       28.82      7.71 o 
   9  -4   1      392.85      411.47     17.59 o 
   9   4   2       32.46       30.18      9.33 o 
   9   4   3        9.92       -2.27     16.09 o 
   9   4   4       78.61       98.26     20.15 o 
   9   4   5       46.05       38.52     27.07 o 
   9   4   6       49.00       79.51     25.48 o 
  -9   5  10       54.67       29.41     25.79 o 
  -9   5   9       63.07       78.54     25.42 o 
  -9   5   8      127.12      116.83     20.37 o 
  -9  -5   7      195.87      197.30     17.60 o 
  -9   5   6      321.27      329.25     19.88 o 
   9  -5  -5      161.73      149.33     16.87 o 
   9  -5  -4        4.24        1.53      6.19 o 
   9  -5  -3      771.35      759.47     22.99 o 
   9   5  -2      104.54      103.90     11.30 o 
   9  -5  -1       14.73       12.41      7.56 o 
  -9   5   0      380.85      379.88     14.78 o 
   9  -5   1       11.73       10.58      8.38 o 
   9   5   2       93.32       96.18     18.05 o 
   9   5   3       42.79       33.51     15.91 o 
   9   5   4       24.11       25.60     16.71 o 
   9   5   5       11.18        5.84     27.25 o 
   9   5   6       18.11       -9.42     30.19 o 
  -9   6  10        4.04       43.43     25.84 o 
  -9   6   9        0.51       17.33     29.58 o 
  -9   6   8        0.59       21.93     21.45 o 
  -9   6   7       55.04       63.66     13.81 o 
  -9   6   6      163.69      160.32     15.96 o 
  -9   6   5      319.51      287.51     16.47 o 
   9  -6  -4       82.98       74.06      6.43 o 
   9  -6  -3      101.02       99.92     11.50 o 
   9   6  -2       13.59       10.68      9.15 o 
   9  -6  -1      107.11       94.38      9.66 o 
  -9   6   0       40.52       55.99      8.83 o 
   9  -6   1       22.75       26.32      9.59 o 
   9  -6   2      383.25      369.52     26.31 o 
   9   6   3      130.97      112.56     19.47 o 
   9   6   4        2.21        6.15     16.62 o 
   9   6   5       39.32       29.97     26.79 o 
   9   6   6       35.28       70.38     25.22 o 
  -9   7   9       17.84       40.99     27.22 o 
  -9  -7   8      192.16      243.76     30.44 o 
  -9   7   7      145.97      138.00     15.59 o 
  -9   7   6       99.89       94.83     13.32 o 
  -9  -7   5        0.00        7.21     10.20 o 
   9   7  -5      163.81      163.49     17.69 o 
  -9   7   4      248.02      220.29     10.25 o 
   9  -7  -3      314.76      270.29     15.79 o 
  -9   7   2      401.60      397.09     14.93 o 
   9  -7  -1       52.95       45.86      8.41 o 
  -9   7   0        0.00        5.03      7.74 o 
   9  -7   1      186.03      212.04     16.39 o 
   9   7   2      147.50      166.73     20.33 o 
   9   7   3       17.11       15.10     16.10 o 
   9   7   4       56.41       35.65     16.33 o 
   9   7   5        1.26      -11.04     27.50 o 
  -9   8   9      189.43      187.37     31.72 o 
  -9  -8   8       49.38       61.68     27.57 o 
  -9   8   7       51.28       35.58     11.86 o 
  -9   8   6      415.36      383.63     24.03 o 
  -9   8   5        2.93      -11.67     17.87 o 
   9   8  -5       82.36       74.37     15.78 o 
  -9   8   4        1.24        3.97      5.26 o 
  -9   8   3      321.88      311.83     15.74 o 
  -9   8   2        0.96        7.28      7.27 o 
   9   8  -1      124.27      132.83     12.86 o 
  -9   8   0       73.09       77.59     11.88 o 
   9  -8   1      115.61      110.08     13.86 o 
   9   8   2       52.80       63.37     17.02 o 
   9   8   3      182.89      150.99     21.63 o 
   9   8   4       24.66       26.68     17.93 o 
   9   8   5       40.86       42.85     26.20 o 
  -9   9   9       11.95       -5.56     33.17 o 
  -9  -9   8        0.55        3.97     28.08 o 
  -9  -9   7        1.85        3.91     16.72 o 
  -9   9   6       41.29       46.26     12.79 o 
  -9   9   5        0.00       -5.97     17.75 o 
   9   9  -5      142.50      166.54     17.63 o 
  -9   9   4      119.64      107.96     10.95 o 
  -9   9   3      916.95      919.66     25.00 o 
  -9   9   2       63.37       56.71      8.57 o 
   9   9  -1       28.71       30.25     10.05 o 
  -9   9   0      234.57      250.02     16.75 o 
   9  -9   1      116.08      124.25     14.64 o 
   9   9   2        0.85        7.96     14.20 o 
   9   9   3      197.08      166.68     21.83 o 
   9   9   4       11.81       -3.50     18.70 o 
   9   9   5       40.89       17.60     26.75 o 
  -9  10   9       13.40       40.46     29.03 o 
  -9  10   8       63.03       53.52     23.75 o 
  -9  10   7        0.04       -1.99     17.61 o 
  -9  10   6        2.01      -11.85     27.03 o 
  -9  10   5       25.50       -2.47     17.28 o 
   9  10  -5       25.59        4.96     14.56 o 
   9  10  -4      133.59      116.42     17.94 o 
  -9  10   3       64.98       61.71     10.31 o 
  -9  10   2      449.35      415.45     15.83 o 
   9  10  -1       31.21       23.42     10.09 o 
  -9  10   0       95.10       86.26     12.86 o 
   9 -10   1       84.59      101.88     14.61 o 
   9  10   2       41.11       40.72     15.74 o 
   9  10   3       79.98       61.65     17.23 o 
   9  10   4       33.60       20.63     18.26 o 
   9  10   5       16.03        6.99     29.27 o 
  -9  11   9       23.32        9.71     33.93 o 
  -9  11   8       66.42       59.91     27.77 o 
  -9  11   7      128.84      133.44     21.65 o 
  -9  11   6       25.55       23.10     18.02 o 
   9 -11  -5       45.79       10.89      9.71 o 
  -9 -11   5       60.10      107.06     33.85 o 
  -9  11   4       16.09       -0.68     14.17 o 
  -9  11   3       93.20       80.54     17.23 o 
  -9  11   2        2.37        3.10      7.37 o 
   9  11  -1        8.05        2.71      9.94 o 
  -9  11   0        0.09        5.17     11.01 o 
   9 -11   1        1.61       -0.02     12.29 o 
   9  11   2       36.72       30.17     15.58 o 
   9  11   3      221.02      275.89     26.42 o 
   9  11   4       28.00       42.32     17.99 o 
   9  11   5      320.64      331.98     35.50 o 
  -9  12   8       28.02       -8.19     29.90 o 
  -9  12   7        0.35      -14.31     17.30 o 
  -9  12   6       37.15       45.03     18.20 o 
  -9  12   5      201.11      214.29     29.99 o 
  -9 -12   5      262.97      229.37     40.34 o 
   9 -12  -4        1.19        8.40      8.32 o 
  -9  12   3      125.27      123.91     18.85 o 
   9  12  -2      230.32      236.16     15.74 o 
   9  12  -1       95.33       82.20     12.60 o 
  -9  12   0       27.99       37.54     11.67 o 
   9 -12   1       12.91       15.57     12.40 o 
  -9  12  -2       29.57       19.51     13.93 o 
   9  12   3       57.34       64.60     18.06 o 
   9  12   4       65.89       98.61     21.81 o 
   9  12   5        1.06        4.81     29.73 o 
  -9  13   8       71.92       89.52     32.19 o 
  -9  13   7        1.40      -11.48     18.15 o 
  -9  13   6        6.88       18.17     20.58 o 
  -9  13   5       47.92       41.43     19.97 o 
  -9 -13   5      107.82      100.81     35.90 o 
  -9  13   4       45.83       30.39     16.09 o 
  -9  13   3       59.85       66.35     17.05 o 
   9  13  -2      112.85      160.26     14.43 o 
   9  13  -1      111.49      111.83     13.78 o 
  -9  13   0      131.18      124.96     14.75 o 
   9 -13   1      104.48       97.86     14.64 o 
  -9  13  -2       36.47       48.28     14.37 o 
   9  13   3        8.97       13.26     17.53 o 
   9  13   4       11.13       19.55     18.48 o 
  -9 -14   8        8.94      -14.77     47.77 o 
  -9  14   7       17.15       30.70     20.75 o 
  -9  14   6      466.80      646.16     37.69 o 
  -9  14   5        0.32       -6.28     21.62 o 
  -9 -14   5        2.36        2.67     34.55 o 
  -9 -14   4        1.98       12.89     13.29 o 
   9  14  -3       53.74       64.90     18.63 o 
   9  14  -2       80.85       63.33     16.87 o 
   9  14  -1       26.51       43.73     11.51 o 
  -9  14   0       49.94       61.36     13.00 o 
   9 -14   1       17.51       46.13     13.06 o 
  -9  14  -2       89.13       91.33     16.11 o 
   9  14   3        1.73      -16.50     17.14 o 
   9  14   4        3.11        4.24     19.58 o 
  -9  15   7        0.23       -5.88     21.96 o 
  -9  15   6      169.61      187.88     25.77 o 
  -9  15   5       73.83       63.05     23.21 o 
  -9 -15   5       96.64       72.77     34.39 o 
  -9 -15   4        0.17        8.86     13.89 o 
  -9  15   3       24.17       45.68     16.72 o 
  -9  15   2       61.02       69.68     22.51 o 
   9  15  -2      106.52       95.39     46.83 o 
   9  15  -1        5.29        7.26     10.57 o 
  -9  15   0       27.26       17.72     12.07 o 
   9 -15   1        0.03       -4.43     13.15 o 
  -9  15  -2       29.52       32.46     22.81 o 
   9 -15   2       29.92       29.11     29.48 o 
   9  15   3       17.99       28.17     18.10 o 
  -9  16   7      107.74      131.02     24.66 o 
  -9  16   6       23.16       51.10     24.22 o 
  -9  16   5       17.32        4.55     24.68 o 
  -9 -16   5       20.08       15.24     37.19 o 
  -9 -16   4       40.29       29.59     15.60 o 
   9  16  -3      238.37      209.10     24.22 o 
  -9  16   2        7.91       11.73     22.57 o 
   9  16  -2      124.53      124.01     50.24 o 
   9 -16  -1       95.37       94.07     14.27 o 
  -9  16   0       12.52       43.26     12.71 o 
   9 -16   1       10.84       14.41     13.50 o 
  -9  16  -2        1.14       -1.76     21.12 o 
   9 -16   2       28.82       50.20     30.08 o 
   9  16   3       20.66       30.60     18.98 o 
  -9  17   6      103.28       77.82     24.66 o 
  -9  17   5       24.30       30.89     23.26 o 
  -9 -17   5       25.61       27.96     37.87 o 
  -9 -17   4        5.13        6.66     17.90 o 
  -9  17   3      137.59      158.22     23.42 o 
  -9  17   2       26.37       15.83     24.10 o 
   9  17  -2       30.76      -17.69     43.26 o 
   9  17  -1        0.40        2.51     18.52 o 
  -9  17   0       76.62       78.26     13.91 o 
   9 -17   1        8.86       14.26     13.54 o 
  -9  17  -2        4.78       27.46     22.52 o 
   9 -17   2       15.00        1.17     29.96 o 
  -9  18   6      126.21      148.25     25.82 o 
  -9  18   5      124.23      132.99     33.08 o 
  -9 -18   5      124.26      143.78     42.64 o 
  -9 -18   4        2.07       20.32     17.34 o 
  -9 -18   3       70.42       61.37     15.74 o 
  -9  18   2       70.62       44.45     25.67 o 
   9  18  -2      100.78       95.90     50.49 o 
   9  18  -1        3.26        4.49     21.22 o 
  -9  18   0       53.54       46.81     21.54 o 
  -9  18  -1        0.15        2.36     13.25 o 
  -9  18  -2       13.17       26.94     24.95 o 
   9 -18   2       28.68       22.16     27.88 o 
  -9  19   5      132.81      229.66     37.02 o 
  -9 -19   5      136.29      120.74     47.61 o 
  -9 -19   4      157.28      163.91     24.10 o 
  -9 -19   3       12.55       41.63     18.48 o 
  -9  19   2        0.24       18.56     24.39 o 
   9  19  -2       11.73       32.97     53.67 o 
   9  19  -1        4.47      -10.06     21.49 o 
  -9  19   0      162.92      152.94     28.34 o 
  -9  19  -1        1.44       35.98     23.59 o 
  -9 -20   4       92.54      120.21     23.23 o 
  -9 -20   3       62.44       46.79     19.73 o 
   9  20  -2        6.95      -45.72     54.39 o 
   9  20  -1        0.00       21.58     21.49 o 
  -9  20   0       16.14       18.75     22.08 o 
 -10   0   8       60.66       46.20     21.92 o 
  10   0  -6      713.96      650.37     25.21 o 
  10   0  -4       21.36       12.30      8.41 o 
  10   0  -2      123.55      126.73      9.58 o 
  10   0   0     1763.95     1781.63     71.44 o 
  10   0   2       27.73       26.69     20.91 o 
  10   0   4       39.08       57.24     25.73 o 
 -10   1   9      170.45      143.97     22.29 o 
 -10   1   8        1.14      -11.59     20.52 o 
 -10   1   7        0.29        9.54     10.20 o 
  10   1  -6      226.01      228.64     12.25 o 
 -10  -1   5      473.37      459.68     18.91 o 
  10   1  -5      475.76      447.60     32.43 o 
  10  -1  -4       83.03       90.27      7.86 o 
  10   1  -3      252.98      241.15      9.05 o 
  10   1  -2      224.35      228.35     12.14 o 
  10   1  -1      205.25      245.46     22.20 o 
  10   1   0       35.65       44.38     15.74 o 
  10   1   1      203.24      231.14     23.33 o 
  10  -1   2        3.55      -12.25     16.11 o 
  10   1   3      162.82      186.64     22.17 o 
  10   1   4       12.19       -4.14     17.29 o 
  10   1   5       16.20       -0.72     28.73 o 
 -10   2   9       64.55       76.35     20.70 o 
 -10   2   8      137.72      131.46     19.55 o 
 -10   2   7       21.99       23.60     12.54 o 
 -10  -2   6        3.38       -1.41     10.42 o 
 -10  -2   5      105.71       97.44     11.30 o 
  10   2  -5      859.03      891.25     42.03 o 
  10  -2  -4       74.45       73.08      7.26 o 
  10   2  -3      223.90      244.72      8.37 o 
  10   2  -2        7.38       11.77      7.95 o 
  10   2  -1      473.49      467.23     18.18 o 
  10   2   0      487.47      494.94     28.56 o 
  10   2   1        5.99       -0.38     13.37 o 
  10   2   2       22.29       22.46     14.57 o 
  10   2   3      122.70      103.13     19.57 o 
  10   2   4       13.52        9.46     18.42 o 
  10   2   5      121.21      189.14     33.11 o 
 -10  -3   9      108.52      101.40     21.13 o 
 -10  -3   8      422.30      440.45     27.43 o 
 -10   3   7      165.17      155.90     16.59 o 
  10  -3  -6      358.18      347.59     14.27 o 
 -10  -3   5        6.51        8.57      8.72 o 
  10   3  -5        6.67       -6.55     21.95 o 
  10  -3  -4       70.32       58.77      6.65 o 
  10   3  -3      131.03      135.69     11.86 o 
  10   3  -2        0.29       -4.54      7.91 o 
  10   3  -1      102.90      116.00     11.68 o 
  10   3   0       24.82       30.76     14.87 o 
  10  -3   1       60.97       72.64     17.30 o 
  10   3   2       12.97       32.70     16.87 o 
  10   3   3       10.66       29.32     17.47 o 
  10   3   4        3.45        7.27     18.92 o 
  10   3   5       71.61       68.66     27.20 o 
 -10   4   9       29.92       45.48     26.47 o 
 -10   4   8      150.37      160.92     22.25 o 
 -10   4   7       34.94       36.30     12.75 o 
  10  -4  -6       37.42       30.64     10.61 o 
 -10   4   5      116.99      100.18     11.60 o 
  10  -4  -5      231.08      203.16     25.82 o 
  10  -4  -4      187.83      194.79      9.06 o 
  10  -4  -3      897.17      855.89     24.68 o 
  10   4  -2       97.19       97.27     10.89 o 
  10  -4  -1       51.12       50.56     10.41 o 
  10   4   0      786.30      700.24     33.41 o 
  10  -4   1        4.70       15.03     15.37 o 
  10  -4   2        0.35        8.48     16.69 o 
  10   4   3      100.36       84.74     18.47 o 
  10   4   4        0.69       -8.36     19.75 o 
  10   4   5       55.85       53.05     28.93 o 
 -10   5   9      199.10      210.18     31.70 o 
 -10   5   8      160.61      165.19     21.87 o 
 -10   5   7        2.03        2.68     12.42 o 
  10  -5  -6       49.92       55.11     10.24 o 
 -10  -5   5      352.03      355.34     17.21 o 
  10  -5  -5      422.07      449.60     32.06 o 
  10  -5  -4       56.97       43.65      5.56 o 
  10  -5  -3      586.08      554.62     20.83 o 
  10   5  -2      265.41      244.55     15.45 o 
  10  -5  -1      134.20      131.10     10.60 o 
 -10   5   0      372.62      343.92     18.95 o 
  10  -5   1        1.89       -6.68     14.79 o 
  10  -5   2       33.45       32.75     16.23 o 
  10   5   3       56.80       42.05     17.83 o 
  10   5   4       49.05       39.30     18.24 o 
  10   5   5       22.89       33.17     29.90 o 
 -10   6   9      167.56      150.49     33.83 o 
 -10   6   8      163.20      104.62     25.75 o 
 -10   6   7       30.06       19.15     12.42 o 
 -10   6   6      172.68      161.89     13.89 o 
 -10  -6   5       82.58       78.20     13.76 o 
 -10   6   5      173.93      180.63     18.01 o 
  10  -6  -4      197.07      197.62     15.14 o 
  10  -6  -3      140.49      135.63     12.92 o 
  10   6  -2      143.94      138.97     13.22 o 
  10  -6  -1      170.64      184.41     12.23 o 
 -10   6   0       15.45       13.35     11.34 o 
  10  -6   1      346.80      365.39     27.25 o 
  10   6   2       44.15       34.88     17.08 o 
  10   6   3       23.27       10.28     18.16 o 
  10   6   4       25.02       29.91     19.38 o 
  10   6   5        5.85        2.37     29.61 o 
 -10   7   9      152.86      140.11     29.53 o 
 -10  -7   8        7.05        9.17     27.52 o 
 -10   7   7        2.23        1.76     12.33 o 
 -10   7   6      114.12      121.52     14.65 o 
 -10   7   5        0.20        6.94     16.03 o 
  10   7  -5        9.65       31.63     20.57 o 
 -10   7   4      168.24      156.92     14.46 o 
 -10   7   3        4.08        0.14      9.15 o 
  10   7  -2        0.08        4.82      9.91 o 
  10   7  -1        0.02       -3.00     10.12 o 
 -10   7   0      446.10      423.47     21.33 o 
  10  -7   1       39.64       33.63     16.05 o 
  10   7   2       68.55       93.73     19.17 o 
  10   7   3       96.92      101.16     21.25 o 
  10   7   4       18.68       28.91     19.87 o 
  10   7   5       60.74       68.58     30.91 o 
 -10   8   9      135.02      106.09     29.32 o 
 -10   8   8      213.04      179.91     29.56 o 
 -10   8   7       38.27       27.41     17.54 o 
 -10   8   6       61.74       56.19     13.45 o 
  10  -8  -5       90.52       98.34     14.04 o 
  10  -8  -4        9.02       -5.69     10.04 o 
  10  -8  -3       14.52        6.34      9.65 o 
  10   8  -2        5.01        9.85      9.38 o 
  10   8  -1       93.84       92.67     13.11 o 
 -10   8   0      169.65      176.43     16.01 o 
  10  -8   1       22.76       22.34     16.91 o 
  10   8   2       21.30        6.29     16.99 o 
  10   8   3       40.04       49.50     18.49 o 
  10   8   4       89.86      116.01     24.34 o 
 -10   9   8      228.76      249.09     33.98 o 
 -10   9   7       20.36        9.56     17.88 o 
 -10   9   6        7.56       17.29     22.03 o 
 -10   9   5        0.58       -6.61     17.67 o 
  10  -9  -5        2.38        5.99     13.07 o 
  10  -9  -4        0.06        7.32     10.21 o 
  10  -9  -3      143.33      141.24     13.97 o 
  10   9  -2        0.09       11.77     10.18 o 
  10   9  -1        0.13        4.95     10.63 o 
 -10   9   0      457.34      412.33     21.88 o 
  10  -9   1        1.88       -0.17     13.12 o 
  10   9   2        5.01       -0.20     15.84 o 
  10   9   3      103.79      139.69     21.44 o 
  10   9   4      120.21      166.59     25.38 o 
 -10  10   8       82.18       66.67     27.13 o 
 -10  10   7       13.91       18.60     17.98 o 
 -10  10   6       70.80       43.02     19.49 o 
 -10  10   5        0.29        5.28     17.97 o 
  10  10  -5        0.32       18.00     24.75 o 
  10 -10  -4       21.17       35.69     10.46 o 
  10 -10  -3       37.87       23.70     10.58 o 
  10  10  -2       14.60        2.03     10.32 o 
  10  10  -1        0.86        3.75     11.08 o 
 -10  10   0       82.27       86.88     14.08 o 
  10 -10   1        2.49       -3.60     12.61 o 
  10  10   2      100.74       84.45     18.67 o 
  10  10   3       54.93       59.42     19.19 o 
  10  10   4        0.21        8.00     20.49 o 
 -10  11   8      207.94      188.48     31.38 o 
 -10  11   7       23.13        4.21     17.98 o 
 -10  11   6       95.84      110.25     20.86 o 
 -10  11   5       26.47       15.96     18.17 o 
  10  11  -5       41.43       47.36     25.17 o 
 -10  11   4       21.39       20.06     10.14 o 
  10 -11  -3      147.58      124.34     14.19 o 
  10  11  -2        0.10      -10.30     10.30 o 
  10  11  -1       53.95       49.05     12.54 o 
 -10  11   0       67.12       66.74     13.84 o 
  10 -11   1        0.42       -5.82     13.15 o 
  10  11   2        0.98        9.42     17.59 o 
  10  11   3       81.69       84.98     21.56 o 
  10  11   4       13.00       18.05     21.04 o 
 -10  12   8      176.08      193.22     31.01 o 
 -10  12   7       88.39       82.15     21.03 o 
 -10  12   6       51.30       46.98     20.02 o 
 -10  12   5       17.65        1.16     20.90 o 
  10  12  -5       63.00       51.77     26.60 o 
  10  12  -4        0.05      -13.11     15.11 o 
  10 -12  -3        5.21        5.91     10.07 o 
  10  12  -2       26.66       26.88     10.88 o 
  10  12  -1        0.78        7.44     11.62 o 
 -10  12   0       42.50       43.05     12.51 o 
  10 -12   1        6.74       13.29     13.36 o 
  10  12   2        9.83        8.08     17.20 o 
  10  12   3        4.80       11.55     19.27 o 
 -10  13   7       43.70       41.36     20.90 o 
 -10  13   6       59.35       47.54     20.58 o 
 -10  13   5        1.49        4.90     19.28 o 
 -10 -13   5       12.49      -16.69     34.49 o 
 -10  13   4       76.92       78.12     18.02 o 
  10 -13  -3       64.30       69.82     12.52 o 
  10 -13  -2        6.49        5.03     11.26 o 
  10  13  -2       40.51       47.70     41.21 o 
  10  13  -1       22.77       13.22     11.61 o 
 -10  13   0       34.30       31.46     12.86 o 
  10 -13   1       17.02       13.13     13.96 o 
  10 -13   2        9.76       18.72     18.20 o 
  10  13   3        1.85       -8.34     19.29 o 
 -10  14   7        1.51       11.30     19.80 o 
 -10  14   6      177.91      178.36     24.99 o 
 -10  14   5        0.02      -12.80     23.20 o 
 -10 -14   5        0.26      -14.94     33.21 o 
 -10  14   4       14.40       29.49     17.89 o 
 -10  14   3        2.76       -3.99     17.37 o 
  10  14  -2        2.21       -0.17     10.72 o 
  10  14  -1       12.76       10.81     11.66 o 
 -10  14   0       86.23      121.77     16.63 o 
  10 -14   1       59.40       70.19     15.85 o 
  10  14   2        0.43        2.25     17.87 o 
  10  14   3        4.86       -0.65     19.16 o 
 -10  15   6       40.95       38.58     21.70 o 
 -10  15   5        5.95       -7.35     24.49 o 
 -10 -15   5       16.63       46.04     35.68 o 
 -10 -15   4      184.26      165.99     20.13 o 
 -10  15   3       12.19        9.92     19.02 o 
  10  15  -2        0.43      -14.30     19.24 o 
  10  15  -1        2.66        4.54     11.86 o 
 -10  15   0       39.90       56.30     14.00 o 
  10 -15   1      114.57      152.51     18.17 o 
  10 -15   2       32.36       38.20     18.47 o 
 -10  16   6       38.78       43.15     24.33 o 
 -10  16   5       11.85       -4.43     23.52 o 
 -10 -16   5       17.09       -4.25     38.76 o 
 -10 -16   4       94.54       87.24     17.79 o 
  10  16  -3        8.07        4.21     20.07 o 
 -10  16   2       29.67       28.76     21.68 o 
  10  16  -2       30.74       21.67     49.33 o 
  10  16  -1       31.31       30.50     19.40 o 
 -10  16   0      101.51      138.74     17.58 o 
  10 -16   1        7.76       11.84     14.37 o 
 -10  16  -2       16.53       -2.87     23.90 o 
  10 -16   2       19.85       51.94     32.52 o 
 -10  17   5        0.35       12.16     25.42 o 
 -10 -17   5        2.87       -3.67     37.87 o 
 -10 -17   4       17.13        2.38     17.60 o 
  10  17  -3      107.85      142.28     25.57 o 
 -10  17   2       10.96       28.49     24.33 o 
  10  17  -2       15.42       47.04     52.18 o 
  10  17  -1        0.68       -1.98     21.07 o 
 -10  17   0        1.47       33.58     21.78 o 
  10 -17   1       13.01       12.40     15.26 o 
 -10 -18   4        1.01       -3.55     17.61 o 
  10  18  -3       49.73       46.04     22.74 o 
 -10  18   2       16.63       20.28     26.46 o 
  10  18  -2       28.92      -34.89     56.73 o 
  10  18  -1       18.04       14.53     23.33 o 
 -10  18   0      165.43      203.42     29.84 o 
 -10  19   2        4.53       39.52     24.87 o 
 -11   0   8       67.62       68.44     20.31 o 
  11   0  -6      229.77      207.65     17.11 o 
  11   0  -4      336.33      331.41     16.79 o 
  11   0  -2      360.04      346.05     38.76 o 
  11   0   0      202.30      214.91     31.41 o 
  11   0   2        0.01        6.55     22.92 o 
  11   0   4        0.00       25.08     30.03 o 
 -11   1   9       15.06        6.56     20.26 o 
 -11   1   8       69.76       63.82     16.20 o 
 -11   1   7        6.83        5.28     10.17 o 
  11  -1  -6       83.46       74.97      9.37 o 
 -11   1   5      360.99      355.79     16.02 o 
  11   1  -5      376.14      412.09     33.45 o 
  11  -1  -4       43.62       38.53      8.97 o 
  11   1  -3      202.48      201.04     12.64 o 
  11   1  -2        4.32        9.27     15.91 o 
  11  -1  -1       10.59       13.60     15.46 o 
  11   1   0        8.38       19.19     15.81 o 
  11   1   1       30.66       22.83     15.82 o 
  11  -1   2        1.76      -16.16     17.24 o 
  11   1   3       29.24       46.53     19.14 o 
  11   1   4        8.09        5.45     20.47 o 
 -11   2   9        1.99       10.86     25.13 o 
 -11   2   8       93.30       88.09     20.29 o 
 -11   2   7      292.49      276.68     16.02 o 
 -11  -2   6        1.71       -2.97     10.79 o 
 -11   2   5       15.27       25.57     13.62 o 
  11   2  -5      157.22      149.56     26.68 o 
  11  -2  -4      156.11      140.96     12.71 o 
  11   2  -3      245.08      218.83     13.93 o 
  11   2  -2      431.94      496.91     18.92 o 
  11   2  -1       58.50       59.42     15.64 o 
  11   2   0       85.30       83.80     19.22 o 
  11   2   1        9.50       21.13     16.15 o 
  11   2   2       42.02       53.53     19.47 o 
  11   2   3       91.51       98.76     21.82 o 
  11   2   4      151.54      202.09     27.61 o 
 -11   3   9       85.98       65.54     30.33 o 
 -11   3   8       68.70       64.80     20.18 o 
 -11   3   7        3.60        9.53     11.56 o 
  11   3  -6      250.75      237.33     14.53 o 
 -11   3   5      101.88       66.90     16.06 o 
  11   3  -5      103.95       64.95     24.45 o 
  11  -3  -4       90.97       91.45     11.38 o 
  11   3  -3      167.07      159.95     13.10 o 
  11   3  -2      310.97      315.57     16.41 o 
  11   3  -1       57.01       45.05     15.63 o 
  11   3   0        0.11        8.79     15.52 o 
  11  -3   1        7.21        6.99     15.41 o 
  11   3   2        0.43       12.06     15.14 o 
  11   3   3       21.88        5.62     18.67 o 
  11   3   4      115.28      171.95     26.31 o 
 -11   4   9       27.93       40.89     24.06 o 
 -11   4   8       38.70       35.71     18.74 o 
 -11   4   7        0.32        3.89     12.47 o 
  11  -4  -6      180.87      169.89     13.40 o 
 -11   4   5       86.66       74.21     16.61 o 
  11  -4  -5       97.32       78.88     24.13 o 
  11  -4  -4       82.91       94.82     12.02 o 
  11  -4  -3        9.51       14.96      9.07 o 
  11   4  -2      651.80      648.86     22.84 o 
  11   4  -1        8.43        3.89     10.21 o 
  11   4   0        1.48        1.26     16.57 o 
  11  -4   1        0.18       -8.88     16.09 o 
  11  -4   2       38.77       46.57     17.87 o 
  11   4   3      132.16      137.86     24.61 o 
  11   4   4       25.83       19.29     20.42 o 
 -11   5   8      115.32       93.62     25.11 o 
 -11   5   7       11.24        5.87     12.71 o 
  11   5  -6       16.96        7.34     12.83 o 
 -11   5   5      121.07      123.06     19.77 o 
  11  -5  -5      149.54      163.82     26.65 o 
  11  -5  -4        3.52        6.97      9.78 o 
  11  -5  -3       45.22       40.51     10.22 o 
  11   5  -2      167.06      163.56     14.39 o 
  11   5  -1        0.08        2.74     10.33 o 
  11   5   0        8.99        3.78     15.72 o 
  11  -5   1       19.93       14.10     17.06 o 
  11   5   2       16.82       24.96     16.70 o 
  11   5   3       56.73       50.07     19.66 o 
  11   5   4       28.60       11.19     19.85 o 
 -11   6   8        5.61       20.14     25.84 o 
 -11   6   7       27.51       17.63     16.43 o 
  11   6  -6       11.17       10.07     11.53 o 
 -11   6   5      124.11      136.90     21.43 o 
  11   6  -5      125.38      140.88     26.16 o 
  11  -6  -4       38.28       31.68     10.79 o 
  11  -6  -3      138.08      150.60     13.78 o 
  11   6  -2        0.36        9.62     10.15 o 
  11   6  -1      151.91      137.85     14.92 o 
  11   6   0       17.45       10.10     16.52 o 
  11  -6   1       72.90       89.26     19.43 o 
  11   6   2       51.76       42.14     18.31 o 
  11   6   3      138.23      138.13     23.91 o 
  11   6   4        0.55       -4.43     23.08 o 
 -11   7   8      162.29      142.30     27.84 o 
 -11   7   7        1.51       -0.53     16.90 o 
  11   7  -6      110.06      111.88     12.33 o 
 -11   7   5        0.00       -7.31     15.92 o 
  11   7  -5        0.14       -7.38     21.94 o 
  11  -7  -4      169.05      164.42     15.14 o 
  11  -7  -3       16.32       26.49     10.72 o 
  11   7  -2      248.82      223.16     16.71 o 
  11   7  -1        9.28       16.63     11.45 o 
 -11   7   0      116.35      136.11     16.32 o 
  11  -7   1       10.69       25.71     15.40 o 
  11  -7   2       30.25       53.75     19.89 o 
  11   7   3       72.74       70.98     21.63 o 
 -11   8   8       11.07       49.91     27.75 o 
 -11   8   7        0.23       -0.72     17.84 o 
  11  -8  -6       47.12       55.37     13.23 o 
 -11   8   5      191.58      186.62     24.47 o 
  11   8  -5      274.98      286.27     29.96 o 
 -11   8   4       91.44       98.95     13.63 o 
  11  -8  -3      192.23      191.87     15.91 o 
  11   8  -2       33.08       35.02     10.78 o 
  11   8  -1        1.80        7.47     11.43 o 
 -11   8   0       14.62       21.42     12.14 o 
  11  -8   1       60.77       86.20     19.18 o 
  11   8   2      162.38      161.00     23.94 o 
  11   8   3       82.45      128.70     24.19 o 
 -11   9   7        1.80       17.04     17.26 o 
 -11   9   6      205.53      205.65     23.05 o 
 -11   9   5       21.21       15.01     17.77 o 
  11  -9  -5       23.38       17.01     22.14 o 
  11  -9  -4      193.29      191.36     16.60 o 
  11  -9  -3      187.22      183.67     15.90 o 
  11   9  -2        4.26        2.04     11.26 o 
  11   9  -1        8.60        2.60     11.71 o 
 -11   9   0       26.72       23.65     13.03 o 
  11  -9   1       10.91       -1.78     18.55 o 
  11  -9   2       31.62       30.37     17.74 o 
  11   9   3        9.00       26.40     18.89 o 
 -11  10   7       18.25       16.96     18.56 o 
 -11  10   6       47.02       55.90     18.12 o 
 -11  10   5       60.25       66.43     20.79 o 
  11  10  -5       65.08       42.78     45.16 o 
  11 -10  -4       20.61       26.67     11.32 o 
  11 -10  -3       75.15       43.13     12.32 o 
  11  10  -2       76.57       76.27     13.26 o 
  11  10  -1        8.69       22.11     11.80 o 
 -11  10   0       70.45       61.56     14.92 o 
  11 -10   1      125.37      136.11     22.92 o 
  11  10   2        2.23       10.15     18.58 o 
  11  10   3       20.47       57.93     21.19 o 
 -11  11   7        5.52        5.28     19.89 o 
 -11  11   6       50.82       47.60     18.92 o 
 -11  11   5        5.75       20.70     19.33 o 
  11  11  -5       27.99       27.39     25.36 o 
 -11  11   4        0.56        7.42     11.08 o 
  11 -11  -3      206.18      226.71     17.88 o 
  11  11  -2       37.65       37.49     12.33 o 
  11  11  -1        0.17       -7.03     12.40 o 
 -11  11   0      407.94      525.41     26.32 o 
  11 -11   1        7.15        1.52     18.21 o 
  11  11   2       53.83       57.83     21.40 o 
 -11  12   7        0.06      -16.35     19.40 o 
 -11  12   6       13.06       -1.21     25.31 o 
 -11  12   5       95.49       71.84     21.92 o 
 -11 -12   5      175.89      137.86     31.76 o 
 -11  12   4        5.24        8.78     16.97 o 
  11 -12  -3       53.50       51.37     13.07 o 
  11  12  -2       37.03       46.04     12.58 o 
  11  12  -1        3.22       -0.96     12.84 o 
 -11  12   0       37.17       43.37     14.23 o 
  11 -12   1        0.13       -6.61     14.84 o 
  11  12   2        2.19        4.99     19.30 o 
 -11  13   6       14.11      -11.05     26.89 o 
 -11  13   5       11.62       16.18     22.57 o 
 -11 -13   5      240.86      226.63     33.93 o 
 -11  13   4        7.54        6.30     17.72 o 
 -11  13   3        9.43       -0.19     17.63 o 
  11  13  -2       30.43       43.58     12.88 o 
  11  13  -1       63.04       60.47     14.06 o 
 -11  13   0        0.21        3.51     13.55 o 
  11 -13   1        3.33        0.71     15.38 o 
  11  13   2       11.63        8.39     19.61 o 
 -11  14   6       64.31       64.94     21.64 o 
 -11  14   5       41.27       32.75     24.03 o 
 -11 -14   5      104.63      126.80     43.20 o 
 -11  14   4        0.49       -2.30     19.14 o 
 -11  14   3        1.82       16.07     16.92 o 
 -11  14   2        0.49      -13.82     22.60 o 
  11  14  -2        0.89        0.06     48.41 o 
  11  14  -1       34.74       29.41     13.91 o 
 -11  14   0       20.46       16.90     14.19 o 
  11 -14   1        0.49       11.03     16.15 o 
 -11  15   5        4.05       -3.10     22.40 o 
 -11 -15   5        6.06      -39.88     39.88 o 
  11  15  -4        0.56        4.78     20.56 o 
 -11  15   3       17.36       42.81     21.06 o 
  11  15  -2       82.63       71.15     21.16 o 
  11  15  -1        1.19       -0.75     21.85 o 
 -11  15   0      140.64      165.94     19.61 o 
 -11 -16   4       23.47       35.60     17.12 o 
  11  16  -3       19.42       14.39     19.89 o 
  11  16  -2        3.56        6.73     21.32 o 
  11  16  -1        0.28      -22.84     22.84 o 
 -12   0   8       53.52       75.58     35.12 o 
  12   0  -6      207.83      183.80     24.13 o 
  12   0  -4        2.89      -18.51     24.90 o 
  12   0  -2        6.99       -0.57     25.07 o 
  12   0   0       62.84      118.74     30.49 o 
  12   0   2        0.09      -12.09     27.86 o 
 -12   1   8        4.91        6.56     28.83 o 
 -12   1   7       77.93       67.90     18.71 o 
  12  -1  -6       41.93       36.79     14.27 o 
  12   1  -5       80.24       82.57     23.99 o 
  12  -1  -4        5.54       -7.07     17.48 o 
  12   1  -3      152.72      157.47     22.84 o 
  12   1  -2        7.66        8.74     16.72 o 
  12   1  -1       50.09       43.83     16.24 o 
  12   1   0       82.69       92.56     19.43 o 
  12   1   1        3.28        5.07     17.42 o 
  12  -1   2       19.71       32.30     18.94 o 
  12   1   3        9.12       -0.35     21.49 o 
 -12   2   8       32.22       21.39     23.85 o 
 -12   2   7       10.55        3.78     17.04 o 
  12   2  -6      153.01      138.07     16.15 o 
  12   2  -5       46.41       47.50     24.88 o 
  12  -2  -4       14.11       -2.76     16.66 o 
  12   2  -3      115.33      108.53     21.47 o 
  12   2  -2        0.02       14.41     17.38 o 
  12   2  -1        2.23        8.86     16.36 o 
  12   2   0       31.50       15.26     16.74 o 
  12   2   1        6.91       19.62     18.74 o 
  12  -2   2       17.90       23.40     20.00 o 
  12   2   3       59.85       91.08     23.40 o 
 -12   3   7       64.06       64.79     18.63 o 
  12   3  -6       68.29       69.53     15.87 o 
  12  -3  -5      195.52      198.91     29.26 o 
  12  -3  -4      103.43       98.73     19.55 o 
  12   3  -3       11.43       21.80     17.47 o 
  12   3  -2        0.50       -2.77     16.45 o 
  12   3  -1       18.98       32.11     16.98 o 
  12   3   0       20.27       24.95     15.28 o 
  12  -3   1      243.56      248.25     26.38 o 
  12   3   2       24.19        6.17     20.69 o 
 -12   4   7        7.00       15.41     17.18 o 
  12  -4  -6       67.75       55.33     13.25 o 
  12  -4  -5       46.22       54.19     25.85 o 
  12  -4  -4        0.01       37.65     18.01 o 
  12  -4  -3      100.05       90.20     19.99 o 
  12   4  -2       85.00       91.80     19.13 o 
  12   4  -1        0.64        9.53     16.04 o 
  12   4   0        9.98        6.11     16.82 o 
  12  -4   1       94.31      122.52     22.27 o 
  12  -4   2       59.70       85.35     22.08 o 
 -12   5   7        2.33       -3.64     15.44 o 
  12   5  -6      167.71      171.77     14.35 o 
  12  -5  -5       11.70       36.98     24.43 o 
  12  -5  -4       88.82      101.10     20.27 o 
  12  -5  -3       59.89       62.18     17.87 o 
  12   5  -2       49.79       87.56     19.83 o 
  12  -5  -1       22.07       14.44     17.25 o 
  12   5   0       68.77       87.92     20.32 o 
  12  -5   1       62.09       62.63     19.65 o 
  12   5   2       49.68       57.36     23.31 o 
 -12   6   7       28.81       20.78     16.95 o 
  12  -6  -6        1.04        8.30     16.45 o 
 -12   6   5       20.63       22.21     14.47 o 
  12   6  -5       39.35       26.26     24.58 o 
  12  -6  -4      332.56      312.44     29.08 o 
  12  -6  -3       23.68       39.15     16.04 o 
  12   6  -2       13.50       25.97     16.95 o 
  12  -6  -1        2.49       -0.57     17.83 o 
  12   6   0        6.45       16.35     17.00 o 
  12  -6   1        5.18       21.93     18.18 o 
  12   6   2       45.92       77.30     21.82 o 
 -12   7   7        1.75       -5.90     16.51 o 
  12   7  -6      105.50       96.70     14.35 o 
 -12   7   5        0.71        0.31     15.39 o 
  12   7  -5        1.27       18.77     24.36 o 
 -12   7   4      416.68      396.70     21.28 o 
  12  -7  -3       95.47      120.33     21.21 o 
  12   7  -2        7.09        4.91     16.90 o 
  12   7  -1       21.50       22.32     16.52 o 
  12   7   0        0.79       10.30     18.42 o 
  12  -7   1       36.45       56.12     21.24 o 
  12   7   2       21.03       24.57     19.46 o 
 -12   8   7       67.02       44.88     17.99 o 
  12   8  -6       83.97      100.88     18.08 o 
 -12   8   5       38.97       22.24     17.70 o 
  12   8  -5       43.18       55.34     26.50 o 
 -12   8   4       28.03       28.63     11.36 o 
  12  -8  -3       40.13       55.02     12.66 o 
  12   8  -2       10.09       14.76     16.21 o 
  12   8  -1       32.25       37.35     18.23 o 
  12   8   0       26.16       33.84     17.68 o 
  12  -8   1       47.25       49.01     21.15 o 
  12   8   2        4.53       -6.45     20.41 o 
 -12   9   7       25.29       21.17     18.11 o 
  12   9  -6      276.66      256.19     22.88 o 
 -12   9   5       43.67       38.07     18.39 o 
  12   9  -5       43.81        0.50     53.54 o 
  12  -9  -4       90.42       85.63     14.12 o 
  12  -9  -3      103.29      112.45     15.27 o 
  12   9  -2       92.23      112.36     20.36 o 
  12   9  -1        0.00       -4.44     17.15 o 
  12   9   0        1.00      -17.28     19.57 o 
  12  -9   1        0.07        4.60     18.59 o 
 -12  10   6       46.48       43.54     18.57 o 
 -12  10   5        7.33       17.32     19.09 o 
  12  10  -5       15.91       84.32     51.89 o 
 -12  10   4       90.88       80.39     13.87 o 
  12 -10  -3       51.42       46.67     12.85 o 
  12  10  -2        1.59        6.62     12.73 o 
  12  10  -1       53.80       66.33     19.82 o 
  12  10   0      161.21      169.16     25.03 o 
  12 -10   1        0.28       -8.55     20.44 o 
 -12  11   6       36.37       52.59     20.74 o 
 -12  11   5      238.49      220.43     29.84 o 
  12  11  -5      330.07      484.37     72.27 o 
 -12  11   4        6.41       10.24     17.50 o 
  12 -11  -3       86.73       80.71     14.29 o 
  12  11  -2       39.54       33.83     13.45 o 
  12  11  -1      115.89      149.15     22.16 o 
  12  11   0      382.70      372.72     31.83 o 
  12 -11   1       28.35       28.26     20.08 o 
 -12  12   5        0.02        8.52     21.24 o 
 -12 -12   5        0.99       21.92     31.19 o 
 -12  12   4       13.18       17.32     18.80 o 
 -12  12   3        5.09       23.32     18.52 o 
  12  12  -2       48.97       62.24     14.09 o 
  12  12  -1       38.89       37.69     14.49 o 
  12  12   0       22.60       21.58     20.59 o 
 -12  13   4        6.31        0.58     18.40 o 
 -12  13   3        1.76        4.70     17.95 o 
  12  13  -2        1.21       26.77     20.25 o 
  12  13  -1       57.48       52.58     16.34 o 
  12  14  -3        4.99       16.43     20.86 o 
 -12  14   2       94.39      115.44     30.33 o 
  13   0  -6       10.34       13.24     22.56 o 
  13   0  -4       95.71      127.69     32.84 o 
  13   0  -2       60.97       74.03     27.02 o 
  13   0   0      444.91      609.29     56.22 o 
  13  -1  -6       34.55       44.15     13.23 o 
  13   1  -5       16.28        5.96     27.30 o 
  13  -1  -4        0.04       11.63     19.48 o 
  13   1  -3       30.98       41.13     20.00 o 
  13   1  -2        0.13        7.39     18.58 o 
  13  -1  -1        9.62       10.57     18.53 o 
  13   1   0       23.30       40.30     21.04 o 
  13   1   1       51.67       98.48     23.18 o 
  13   2  -6      131.08      152.44     17.14 o 
  13   2  -5      113.39      152.80     30.40 o 
  13  -2  -4        5.41       10.19     19.03 o 
  13   2  -3       93.30       94.85     21.75 o 
  13   2  -2      149.31      178.36     25.15 o 
  13  -2  -1       71.33       62.54     18.82 o 
  13   2   0        9.60       -0.69     20.57 o 
  13   2   1       60.71       60.46     21.64 o 
  13   3  -6       40.44       44.81     14.97 o 
  13  -3  -5       74.97       68.16     27.85 o 
  13  -3  -4       26.94       23.35     18.66 o 
  13  -3  -3       20.98       25.76     19.93 o 
  13   3  -2       13.75       31.06     19.86 o 
  13  -3  -1       15.68        9.97     18.69 o 
  13   3   0       12.36       21.87     19.19 o 
  13   3   1       46.79       37.11     20.11 o 
  13  -4  -6       45.84       62.88     14.94 o 
  13  -4  -5       55.45       77.86     27.26 o 
  13  -4  -4        5.03      -15.06     18.72 o 
  13  -4  -3      132.14      135.03     22.85 o 
  13   4  -2        9.24       14.77     18.58 o 
  13   4  -1        0.94        6.50     19.93 o 
  13   4   0        8.90       18.75     19.62 o 
  13  -4   1       10.26        5.36     21.36 o 
  13   5  -6       19.40       -9.11     27.26 o 
  13  -5  -5       22.75       -2.49     27.68 o 
  13  -5  -4       26.53       29.20     19.25 o 
  13  -5  -3       56.42       61.26     20.60 o 
  13   5  -2       25.23       -2.89     18.54 o 
  13  -5  -1        0.00       16.71     20.76 o 
  13   5   0       39.97       65.78     20.99 o 
  13   6  -6       33.49       33.21     26.49 o 
  13  -6  -5        5.74        5.87     28.80 o 
  13  -6  -4      100.68      117.04     23.42 o 
  13  -6  -3      129.03      144.40     24.46 o 
  13   6  -2       21.70       32.56     20.19 o 
  13   6  -1       76.79       61.34     20.37 o 
  13   6   0        2.13       22.22     20.11 o 
  13   7  -5       64.94       61.20     27.39 o 
  13  -7  -4        3.85       22.00     18.42 o 
  13  -7  -3       72.09       84.21     22.39 o 
  13   7  -2        2.72       19.18     19.25 o 
  13   7  -1        1.99        9.60     20.02 o 
  13   7   0        9.23        4.74     19.70 o 
  13  -8  -4       33.37       37.63     19.51 o 
  13  -8  -3       84.20      125.63     24.39 o 
  13   8  -2        0.53        8.64     34.34 o 
  13   8  -1        4.19        0.70     19.36 o 
  13   9  -4        2.31        3.73     35.61 o 
  13  -9  -3        9.22        6.72     19.14 o 
  13   9  -2       85.09      126.41     22.77 o 
  13   9  -1       73.78       73.35     21.56 o 
  13 -10  -3       19.61        7.79     18.80 o 
  13  10  -2        0.97       -5.59     18.96 o 
  14   0  -4       29.72       19.32     28.46 o 
  14   0  -2        1.03       10.32     32.08 o 
  14   1  -3        8.50        7.06     21.54 o 
  14   1  -2        1.11       -6.16     21.35 o 
  14   2  -3       56.29       80.63     22.71 o 
   0   0  -2      973.59      984.87     18.03 o 
   0   0  -4       16.78       11.47      7.48 o 
   0   0 -10       15.94      -14.34     31.47 o 
   0   1   1      620.02      560.10      9.10 o 
   0   1   2      210.57      226.46      7.75 o 
   0  -1  -4      179.20      181.73      7.92 o 
   0  -1  -5        0.45       -0.79      5.17 o 
   0  -1  -7      253.53      255.48     22.79 o 
   0   1 -10        5.02       -2.53     21.73 o 
   0  -2   1      456.23      444.00     14.97 o 
   0  -2   2     1842.70     1846.16     18.22 o 
   0   2   4        9.60        6.40      4.21 o 
   0  -2  -5       70.64       76.86      6.67 o 
   0  -2  -7       59.59       57.78     12.52 o 
   0   2 -10        0.30       11.45     21.82 o 
   0   3   1     2057.12     2078.88     17.71 o 
   0  -3  -2      956.38      930.99     12.35 o 
   0   3  -4       14.30        8.81      4.16 o 
   0   3  -5      113.91      103.73      6.98 o 
   0  -3  -7       41.53       36.20     11.14 o 
   0   3 -10       20.05       16.90     21.26 o 
   0   4   1     4582.47     4731.62     28.39 o 
   0   4  -2     3404.54     3401.61     19.00 o 
   0  -4   4      725.09      708.28     12.88 o 
   0   4   5      142.82      165.58      7.93 o 
   0   4  -7       25.40       25.05     10.52 o 
   0  -4 -10        1.57       -2.49     19.97 o 
   0   5   1     1407.80     1313.98     14.61 o 
   0   5  -2       51.23       46.98      2.71 o 
   0  -5  -4      579.84      600.51     11.53 o 
   0  -5   5      155.41      182.47      8.03 o 
   0  -5  -7        1.94       24.63     10.79 o 
   0   5 -10      268.30      280.51     29.74 o 
   0   6   1      304.60      301.63      5.35 o 
   0  -6   2      573.40      650.64     15.32 o 
   0  -6  -4      319.16      321.23      8.28 o 
   0   6   5      929.55     1006.24     16.36 o 
   0   6  -7      111.90      103.09     11.92 o 
   0   6 -10        0.00       25.97     36.19 o 
   0   7   1      117.93      139.22      3.82 o 
   0  -7   2      225.77      202.28      8.35 o 
   0   7   4      817.84      841.64     10.90 o 
   0  -7  -5      675.57      633.80     14.09 o 
   0  -7  -7       83.21       93.48     11.18 o 
   0   7 -10       11.64       17.19     35.51 o 
   0   8   1     1182.43     1240.35     10.71 o 
   0   8   2       45.85       44.56      5.03 o 
   0  -8  -4     1486.95     1609.41     13.38 o 
   0   8  -5        0.87        4.02      5.07 o 
   0   8  -7      239.97      246.24     12.59 o 
   0   8 -10      254.63      227.00     30.25 o 
   0   9   1      386.42      410.89      6.96 o 
   0   9   2       93.09      126.64      7.02 o 
   0   9  -4      525.17      567.25     23.65 o 
   0   9  -5       52.80       50.57      5.33 o 
   0  -9  -7        9.58        1.99      6.74 o 
   0  -9  -8       73.26       45.41     21.69 o 
   0  -9 -10        4.63       26.11     22.31 o 
   0  10   1     1064.03     1244.98     12.29 o 
   0  10   2       99.00      126.46      7.13 o 
   0  10  -4      145.43      133.84     14.41 o 
   0  10  -5      143.09      149.95     17.94 o 
   0  10  -7        6.73       11.46      8.53 o 
   0 -10 -10       31.40       39.44     24.92 o 
   0  11   1       68.62       54.20      3.48 o 
   0  11   2      155.01      114.45      3.52 o 
   0  11  -4      489.88      523.77     19.39 o 
   0 -11  -5       68.04       61.70     21.52 o 
   0 -11  -7        7.48       14.45      6.93 o 
   0 -11  -8        3.95        3.58     20.92 o 
   0  11 -10       10.80       28.88     24.69 o 
   0  12   1      317.06      328.39      7.99 o 
   0  12   2       19.67       22.22      2.37 o 
   0 -12  -4      199.21      210.37     19.01 o 
   0 -12  -5      374.77      395.79     34.58 o 
   0 -12  -7       35.76       39.71     17.73 o 
   0 -12  -8       44.60       91.14     29.73 o 
   0  13   1      109.51      127.27      5.96 o 
   0  13   2       13.37       11.46      2.42 o 
   0  13  -4      119.39      124.51     16.73 o 
   0 -13  -5       11.51       15.53     20.56 o 
   0  13  -7      251.04      280.42     26.44 o 
   0 -13  -8        7.38       -9.26     22.88 o 
   0  14   1        1.65        6.09      3.91 o 
   0 -14   2       12.12       13.95      2.80 o 
   0  14  -4      156.92      158.69     17.80 o 
   0 -14  -5       50.36       82.10     19.35 o 
   0 -14  -7       24.03       33.00     17.82 o 
   0 -14  -8        1.53       -6.90     22.56 o 
   0 -15   1        1.87        5.10      4.21 o 
   0 -15   2       10.33       16.80      3.28 o 
   0  15  -4       82.85       67.31     16.37 o 
   0 -15  -5       93.21       97.66     24.22 o 
   0  15  -7        5.46       16.06     17.95 o 
   0 -15  -8        2.44       -4.01     27.33 o 
   0 -16   1      203.98      202.75      8.65 o 
   0 -16   2      138.76      161.11      6.03 o 
   0  16  -4        0.52       22.64     12.79 o 
   0 -16  -5        9.67       17.29     15.54 o 
   0 -16  -7        0.36       -0.37     16.13 o 
   0 -16  -8       17.10        4.01     27.83 o 
   0 -17   1      211.47      233.06      9.75 o 
   0 -17   2       33.30       36.99      4.37 o 
   0  17  -4       57.75       37.15     14.00 o 
   0 -17  -5       63.42       70.01     23.00 o 
   0 -17  -7       17.12       20.49     17.32 o 
   0 -17  -8       26.30        5.70     26.58 o 
   0 -18   1      262.30      272.93     10.52 o 
   0 -18   2       11.26       12.92      3.81 o 
   0 -18  -4        5.43       -0.22     14.54 o 
   0 -18  -5       62.31       42.75     23.20 o 
   0  18  -7      149.02      169.82     25.23 o 
   0 -18  -8       12.56       33.50     23.78 o 
   0 -19   1       80.12       84.03      7.38 o 
   0 -19   2        7.80       10.10      3.76 o 
   0  19  -4      121.03      118.11     18.98 o 
   0 -19  -5        0.12       16.76     21.53 o 
   0  19  -7       23.36       21.58     21.45 o 
   0 -20   1      237.19      253.87     13.32 o 
   0 -20   2        1.34        0.63      5.55 o 
   0 -20  -4      160.10      154.33     21.16 o 
   0 -20  -5        0.05        3.99     20.96 o 
   0 -20  -7       16.32       24.11     21.60 o 
   0 -21   1      216.78      270.11     14.31 o 
   0 -21   2        0.13        7.11     11.44 o 
   0  21  -4       35.34       40.41     17.49 o 
   0 -21  -5        0.06       -9.79     20.03 o 
   0 -22   1       41.93       48.83     12.81 o 
   0 -22   2      342.19      410.01     23.01 o 
   0  22  -4       50.66       29.01     18.12 o 
   0 -22  -5       12.13       14.71     21.04 o 
   0 -23   1      106.38      117.93     14.84 o 
   0 -23   2        0.54       -8.55     12.73 o 
   0 -23  -4        0.24        0.02     17.36 o 
   0 -23  -5        7.39       13.44     21.89 o 
   0 -24   1      177.95      207.42     18.51 o 
   0 -24   2       92.35       85.51     19.29 o 
   0  24  -4      136.18      145.81     24.02 o 
   0 -24  -5        0.57      -12.05     25.71 o 
   0 -25   1      120.88      174.76     22.32 o 
   0 -25   2       18.68       34.31     19.55 o 
   0  25  -4       11.47        2.05     18.93 o 
   0 -26   1      190.64      193.10     25.90 o 
   0 -26   2       80.89      101.71     22.90 o 
   0 -27   1      143.94      149.10     24.41 o 
   1   0 -10        3.09       28.62     31.41 o 
  -1   0   4      925.99      991.42     26.06 o 
  -1   0   2     8044.03     8286.83     74.19 o 
   1   0   2     3051.11     3105.76     26.62 o 
  -1   0  -4      210.18      257.97     14.64 o 
  -1   0 -10       19.26       16.28     30.98 o 
   1   1 -10       81.12       69.35     23.42 o 
   1   1  -7      231.11      233.29     17.57 o 
  -1   1   5      151.70      199.12     10.78 o 
  -1  -1   4        1.09       -1.25      5.46 o 
  -1   1   2      426.00      442.42     10.56 o 
  -1  -1   1     2218.25     2179.95     20.03 o 
  -1   1  -1      533.29      520.19     10.37 o 
   1   1   2     1732.34     1681.14     14.99 o 
  -1  -1  -4      211.66      223.96      9.77 o 
  -1  -1  -5       16.19       19.89      7.77 o 
  -1   1  -7      144.92      113.45     18.37 o 
  -1  -1 -10       19.76       22.90     22.09 o 
   1   2 -10        2.16      -10.26     21.62 o 
   1   2  -7      107.63      112.58     12.08 o 
  -1   2   5      169.74      162.04     10.10 o 
   1  -2  -4      260.83      257.74     10.30 o 
  -1   2   2     1341.25     1438.34     17.15 o 
   1   2  -1       28.20       26.42      2.48 o 
   1   2   1     4167.19     4132.57     20.80 o 
   1   2   2       78.16       81.79      4.73 o 
  -1   2  -4       13.86       10.87      5.39 o 
  -1  -2  -5       96.52      107.86      9.95 o 
  -1   2  -7      125.30      121.55     14.23 o 
  -1   2 -10       14.62       13.60     22.07 o 
   1   3 -10      120.96       93.15     22.08 o 
  -1   3   7       93.61      114.17     11.33 o 
   1   3  -5      716.54      740.62     17.97 o 
  -1  -3   4     1411.35     1543.37     24.67 o 
  -1   3   2    37054.50    37592.76    159.07 o 
   1   3  -1        0.00        0.59      2.42 o 
   1   3   1       97.32      104.21      3.26 o 
  -1  -3  -2      123.88      112.75      4.66 o 
  -1   3  -4      203.06      237.56      9.77 o 
  -1  -3  -5     1239.94     1291.30     25.95 o 
  -1  -3  -7       13.72       12.85     10.64 o 
  -1   3 -10        0.52       32.80     22.15 o 
   1  -4 -10       20.00       10.69     19.73 o 
  -1   4   7       21.06        8.60      8.43 o 
   1  -4  -5      509.96      594.48     16.05 o 
  -1   4   4        9.78        6.32      5.55 o 
   1   4  -2     5519.31     5653.69     27.59 o 
   1   4  -1    11483.02    11528.48     33.07 o 
   1   4   1      513.98      462.62      8.14 o 
   1   4   2     1036.79     1051.81     10.38 o 
  -1  -4  -4      565.10      599.47     13.96 o 
  -1   4  -5        9.26       14.89      6.54 o 
  -1   4  -7        1.32       -0.27     10.04 o 
  -1   4 -10       10.25        3.73     20.53 o 
   1  -5 -10        0.21       -1.30     18.17 o 
   1   5  -7       86.20       87.21     10.25 o 
  -1  -5   5      237.52      249.97     12.05 o 
  -1   5   4     1042.37     1134.03     19.94 o 
   1   5  -2       29.94       27.82      3.40 o 
  -1   5   1     1574.20     1668.25     10.98 o 
   1   5   1      316.35      326.95      7.45 o 
   1   5   2      572.52      584.20      6.35 o 
  -1  -5  -4        0.08       -0.49      4.88 o 
  -1  -5  -5       40.91       39.26      7.62 o 
  -1  -5  -7       11.96       11.63      9.89 o 
  -1   5 -10       14.56        3.49     36.66 o 
   1   6 -10      121.90      130.14     22.95 o 
  -1   6   7      357.89      349.23     14.96 o 
   1  -6  -5       22.15       22.04      6.68 o 
  -1   6   4     1291.89     1437.22     21.74 o 
   1   6  -2     5808.04     6274.97     27.72 o 
  -1   6   1      702.44      700.93      7.85 o 
   1   6   1       50.02       46.13      3.82 o 
  -1   6  -2      721.39      781.42     19.07 o 
  -1  -6  -4       19.84       10.20      4.24 o 
  -1  -6  -5      180.19      196.62     11.68 o 
  -1   6  -7       54.22       50.03     10.48 o 
  -1  -6 -10        8.95       23.47     23.87 o 
   1   7 -10        9.57        8.19     34.95 o 
  -1   7   7        4.39        9.89      7.47 o 
  -1   7   5       53.31       51.96     12.01 o 
  -1   7   4      987.36      973.45     15.77 o 
   1   7  -2      157.34      160.41      4.97 o 
  -1   7   1      123.23      109.11      3.95 o 
   1   7   1       43.93       45.51      4.20 o 
   1   7   2      669.65      725.16     15.84 o 
  -1   7  -4      350.93      400.40      8.94 o 
  -1  -7  -5       13.85       14.37      5.83 o 
  -1  -7  -7        2.83        4.48      7.76 o 
  -1  -7 -10        1.72      -29.13     31.38 o 
   1   8 -10        1.49       14.40     33.39 o 
  -1   8   7       32.02       29.97      7.63 o 
   1   8  -5      109.30      107.34     11.22 o 
   1   8  -4      136.68      149.13      5.40 o 
   1   8  -2        2.66        3.72      2.61 o 
  -1   8   1       30.66       30.22      3.06 o 
   1   8   1      307.08      327.84      6.12 o 
   1   8   2      219.14      227.52      7.98 o 
  -1   8  -4        0.11        2.13      2.49 o 
  -1   8  -5       73.99       69.60      5.87 o 
  -1  -8  -7        0.16        3.40      7.47 o 
  -1  -8 -10       12.02       28.62     23.27 o 
   1  -9 -10        0.86       25.11     22.76 o 
   1  -9  -8      214.96      222.55     34.44 o 
   1  -9  -7       57.62       56.08      7.21 o 
   1  -9  -5        0.18       -0.28      3.25 o 
   1  -9  -4        9.63        8.97      3.27 o 
  -1   9   2      285.62      304.45      5.84 o 
  -1   9   1        3.78        4.28      2.75 o 
   1   9   1      594.67      666.31      9.30 o 
   1   9   2      397.26      418.92     10.60 o 
  -1   9  -4        5.22       11.41      9.76 o 
  -1   9  -5       83.18       93.84      5.20 o 
  -1   9  -7       41.06       26.65     10.33 o 
  -1  -9 -10      215.60      242.58     31.22 o 
   1 -10 -10       57.25       41.79     21.50 o 
   1 -10  -8      225.02      210.74     32.08 o 
   1 -10  -7      106.87       93.43      7.29 o 
  -1  10   5        0.22       -2.93      3.61 o 
   1  10  -4      310.46      345.95     11.28 o 
  -1  10   2       26.58       21.41      2.65 o 
  -1  10   1      274.18      329.29      7.08 o 
   1  10   1      205.35      233.25      5.60 o 
   1  10   2      157.40       93.36      6.36 o 
  -1  10  -4      194.97      207.53     13.29 o 
  -1 -10  -5        0.18        8.76     13.89 o 
  -1 -10  -7        0.01       -7.80      8.18 o 
  -1 -10 -10       20.30       28.51     22.69 o 
   1 -11 -10       15.27       22.11     24.03 o 
   1 -11  -8        0.18       23.60     25.24 o 
   1  11  -7        1.28        2.18      5.16 o 
   1 -11  -6     1142.68     1069.41     20.38 o 
   1 -11  -5      133.05      126.82      9.18 o 
  -1  11   4       36.62       44.29      5.55 o 
  -1  11   2      712.90      749.14     12.10 o 
  -1  11   1      524.52      520.50     10.61 o 
   1  11   1      626.25      719.26      9.74 o 
   1  11   2      177.77      205.90      9.40 o 
  -1  11  -4       27.08       28.45      8.94 o 
  -1 -11  -5      105.12      101.27     23.81 o 
  -1 -11  -7       30.01       22.27      6.71 o 
   1 -12 -10       39.89       35.62     26.14 o 
   1 -12  -8      162.58      137.11     30.77 o 
   1 -12  -7        7.23        2.19     15.20 o 
   1 -12  -5       53.51       54.92      6.53 o 
   1 -12  -4        0.11       -0.08      3.95 o 
  -1  12   2      422.21      169.20      7.08 o 
  -1  12   1       72.71       77.68      5.72 o 
   1  12   1       51.87       36.57      3.46 o 
   1  12   2       53.30       66.69      8.11 o 
  -1  12  -4       28.25       28.63      8.27 o 
  -1 -12  -5      166.67      176.01     19.37 o 
  -1 -12  -7        6.74       12.00     16.55 o 
   1 -13  -8        9.47       19.40     25.78 o 
   1  13  -7      243.23      257.78     25.89 o 
   1 -13  -5      835.87      841.00     14.40 o 
   1  13  -4       34.17       29.65      4.06 o 
  -1  13   2        4.47        2.80      4.49 o 
  -1  13   1        6.72        9.99      4.04 o 
   1  13   1      216.60      138.99      5.74 o 
  -1  13  -2      170.86      191.29     14.03 o 
  -1 -13  -4      116.99      134.61     17.95 o 
  -1 -13  -5        6.41       53.39     21.55 o 
  -1 -13  -7        8.86        3.37     17.46 o 
   1 -14  -8       38.06       33.30     24.38 o 
   1 -14  -7       10.13       49.42     19.13 o 
   1 -14  -5        1.51       -6.48     15.87 o 
   1 -14  -4      158.52      176.08     19.04 o 
  -1 -14   2       27.03       28.53      4.46 o 
  -1  14   1       49.32       61.14      5.43 o 
  -1  14  -1      260.76      316.58      8.99 o 
  -1  14  -2       55.31       52.99      8.77 o 
  -1 -14  -4        0.27        3.14     12.89 o 
  -1 -14  -5        1.44       20.38     17.92 o 
  -1 -14  -7      159.44      158.23     23.55 o 
   1 -15  -8       18.14       22.58     26.76 o 
   1  15  -7      164.18      133.75     21.98 o 
   1 -15  -5       77.86       84.89     16.46 o 
   1 -15  -4      140.12      177.35     18.60 o 
  -1 -15   2        0.00        1.88      4.43 o 
  -1 -15   1       42.09       37.71      5.10 o 
   1 -15   1        2.17       -0.98      4.16 o 
   1 -15   2      310.16      299.44     14.12 o 
  -1 -15  -4      184.78      203.85     20.77 o 
  -1 -15  -5       22.39       26.75     21.36 o 
  -1 -15  -7       10.27       10.29     17.04 o 
   1 -16  -8        3.73      -15.58     22.83 o 
   1 -16  -7       44.91       37.73     18.12 o 
   1 -16  -5       23.41       14.69     19.18 o 
   1 -16  -4       27.07       20.42     14.15 o 
  -1 -16   2      204.98      214.40      8.49 o 
  -1 -16   1       55.56       31.36      5.19 o 
   1 -16   1       28.77       29.47      5.50 o 
   1 -16   2       27.22       25.09     10.59 o 
  -1 -16  -4      456.56      457.04     27.55 o 
  -1 -16  -5       31.51       42.32     20.24 o 
  -1 -16  -7       25.58       17.61     17.18 o 
  -1 -16  -8       67.99       91.38     31.64 o 
   1 -17  -8       84.48       89.58     27.75 o 
   1 -17  -7        0.04       11.64     19.12 o 
   1 -17  -5       62.51       67.80     20.01 o 
   1 -17  -4        0.63        4.51     12.78 o 
  -1 -17   2      731.63      746.78     14.49 o 
  -1 -17   1        5.95        5.72      5.90 o 
   1 -17   1       58.05       66.15      6.49 o 
   1 -17   2       36.40       38.20     11.22 o 
  -1  17  -4       39.74       64.70     16.27 o 
  -1 -17  -5       12.91        2.51     16.87 o 
  -1 -17  -7        0.07       -4.55     18.15 o 
  -1 -17  -8       62.98       65.30     27.19 o 
   1 -18  -8       13.66      -16.52     28.27 o 
   1  18  -7        0.03       -3.88     17.44 o 
   1 -18  -5       16.61       14.53     19.38 o 
   1 -18  -4       19.32       29.31     14.54 o 
  -1 -18   2       22.06       16.20      5.08 o 
  -1 -18   1        0.06        5.77      5.81 o 
   1 -18   1      107.19      107.08      7.16 o 
   1 -18   2      169.22      149.81      5.42 o 
  -1 -18  -4      222.53      198.54     21.27 o 
  -1 -18  -5        0.00       -2.42     18.89 o 
  -1 -18  -7        3.22       16.84     18.72 o 
  -1 -18  -8        1.85       14.18     25.23 o 
   1 -19  -8       40.35       51.76     30.44 o 
   1 -19  -7       12.19       10.61     18.44 o 
   1 -19  -5        2.37        8.11     21.45 o 
   1 -19  -4        0.50        1.94     15.11 o 
  -1 -19   2       10.40       12.72      5.24 o 
  -1 -19   1      168.26      175.14      9.55 o 
   1 -19   1      203.84      197.47      9.22 o 
   1 -19   2       65.08       71.90     12.52 o 
  -1 -19  -4      185.69      166.38     20.17 o 
  -1 -19  -5       43.86       24.99     21.91 o 
  -1  19  -7       49.33       63.37     22.18 o 
   1 -20  -7       23.96       39.98     21.61 o 
   1 -20  -5       57.19       48.24     23.13 o 
   1 -20  -4        3.08       15.04     15.73 o 
  -1 -20   2       82.27       79.80      9.38 o 
  -1 -20   1       48.31       20.15      7.88 o 
   1 -20   1       12.67       11.63      7.10 o 
   1 -20   2      306.92      407.58     21.44 o 
  -1 -20  -4        5.34        8.41     15.66 o 
  -1 -20  -5       53.63       32.78     22.52 o 
  -1 -20  -7        0.75       -4.24     22.52 o 
   1 -21  -7        1.02       37.80     21.66 o 
   1 -21  -5       80.09       84.56     24.13 o 
   1 -21  -4        0.03        1.72     15.49 o 
  -1 -21   2        0.73       -4.29      7.32 o 
  -1 -21   1      797.73      397.19     16.12 o 
   1 -21   1       40.86       36.77      8.12 o 
   1 -21   2       49.60       57.76     12.52 o 
  -1 -21  -4       15.12       25.60     16.26 o 
  -1 -21  -5      117.68      116.93     29.55 o 
   1 -22  -5      135.53       99.59     25.33 o 
   1  22  -4        2.59        2.59     15.81 o 
  -1 -22   2       86.62       91.68     15.04 o 
  -1 -22   1       89.09      109.26     13.93 o 
   1 -22   1        5.93       19.24     11.51 o 
   1 -22   2       65.76       65.94     17.06 o 
  -1 -22  -4        4.97       20.90     18.03 o 
  -1 -22  -5        0.20       -8.39     21.97 o 
   1 -23  -5        7.58        1.37     20.52 o 
   1  23  -4        0.06        3.31     17.41 o 
  -1 -23   2       79.06       78.98     19.49 o 
  -1 -23   1      547.75      645.07     26.67 o 
   1 -23   1       14.93       23.02     12.00 o 
   1 -23   2       89.85      105.43     15.51 o 
  -1 -23  -4       93.22      107.41     21.44 o 
  -1 -23  -5       47.68       46.02     21.96 o 
   1 -24  -5       32.30       37.49     22.87 o 
   1 -24  -4       45.51       30.00     17.71 o 
  -1 -24   2       64.21       52.12     13.20 o 
  -1 -24   1       22.76       20.13     17.14 o 
   1 -24   1       47.04       76.09     14.64 o 
   1 -24   2       40.80       40.01     14.22 o 
  -1 -24  -4       53.44       60.44     18.80 o 
   1 -25  -4      104.14      137.11     23.02 o 
  -1 -25   2        3.00       -5.70     19.08 o 
  -1 -25   1       15.04        2.70     18.41 o 
   1 -25   1        3.63        8.14     12.75 o 
   1 -25   2       19.55       21.36     13.93 o 
  -1 -26   2       38.67       31.92     20.79 o 
  -1 -26   1        0.22        7.34     19.96 o 
   1 -26   1      164.99      230.43     27.37 o 
   1 -26   2       21.35        9.44     16.44 o 
   2   0 -10      155.80      145.21     36.58 o 
   2   0  -4      441.95      399.31     17.93 o 
  -2   0   2      974.82      993.85     28.87 o 
   2   0   2      500.89      468.30     14.77 o 
  -2   0  -4       12.03       10.08      7.75 o 
  -2   0 -10      199.11      200.67     40.59 o 
   2   1 -10      191.33      232.00     28.60 o 
   2  -1  -7      217.53      231.56     21.53 o 
  -2   1   5     2010.20     2076.13     29.74 o 
   2  -1  -4      285.01      270.02     10.75 o 
  -2   1   2       32.73       30.99      6.65 o 
   2   1  -1      611.23      535.75      9.72 o 
  -2  -1  -1     1003.61      986.92     11.41 o 
   2   1   2      100.40       91.28      5.72 o 
  -2   1  -4        1.84        7.13      5.51 o 
  -2  -1  -5        0.00        4.63      6.84 o 
  -2   1  -7       71.26       68.72     16.12 o 
  -2   1 -10        8.56       25.15     22.58 o 
   2   2 -10       41.34       35.21     21.01 o 
   2   2  -7       79.36       76.80     15.99 o 
  -2   2   5       23.39       41.90      7.48 o 
  -2   2   4      109.47      112.42      7.87 o 
  -2   2   2     3844.48     3953.23     30.19 o 
   2   2  -1     2697.80     2646.62     21.33 o 
   2   2   1     2731.83     2723.52     16.52 o 
   2   2   2     1249.52     1240.22     15.16 o 
  -2   2  -4      511.66      546.98     14.42 o 
  -2   2  -5      139.07      164.31     11.97 o 
  -2  -2  -7      586.02      575.68     31.08 o 
  -2   2 -10       29.34       52.88     22.21 o 
   2  -3 -10       53.36       64.89     21.44 o 
   2  -3  -7       45.23       32.75     11.74 o 
  -2   3   5      135.03      148.02      9.63 o 
  -2   3   4      368.03      329.90     12.89 o 
   2   3  -2        6.32        3.98      4.21 o 
   2   3  -1      127.90      113.66      5.50 o 
   2   3   1      201.43      227.45      4.73 o 
   2   3   2      743.06      760.64     11.95 o 
  -2   3  -4        9.32        6.98      5.60 o 
  -2   3  -5       25.60       20.71      8.86 o 
  -2   3  -7      608.50      627.49     31.94 o 
  -2   3 -10        5.24       -9.56     23.00 o 
   2   4 -10       20.39       29.88     18.90 o 
   2   4  -7       17.89       19.82     10.77 o 
  -2  -4   5     1105.22     1118.73     24.09 o 
  -2  -4   4      226.72      250.83     11.32 o 
  -2  -4   2     2693.06     2813.19     22.14 o 
   2   4  -1       24.40       30.31      3.45 o 
   2   4   1      189.92      199.36      4.57 o 
   2   4   2      186.73      190.47      6.51 o 
  -2   4  -4       42.81       47.20      6.33 o 
  -2  -4  -5      845.55      840.30     21.31 o 
  -2   4  -7      306.80      308.60     18.25 o 
  -2   4 -10       12.86       -9.66     33.01 o 
   2   5 -10       84.25       42.15     20.14 o 
  -2   5   7        8.61       16.73      9.45 o 
   2  -5  -5      424.23      420.31     15.45 o 
  -2  -5   4       18.99       15.73      5.61 o 
   2   5  -2      438.10      445.85      9.46 o 
   2   5  -1     1944.31     1999.54     14.49 o 
   2   5   1       39.39       40.73      2.60 o 
   2   5   2        2.32        3.74      2.89 o 
  -2  -5  -4      167.67      203.35      8.31 o 
  -2  -5  -5        1.49       -0.13      6.80 o 
  -2   5  -7        3.80        0.20      9.61 o 
  -2  -5 -10        9.88        7.49     22.63 o 
   2   6 -10       20.05        1.22     19.56 o 
   2   6  -7       74.95       64.16     10.60 o 
  -2   6   5      634.32      627.46     17.87 o 
   2   6  -4     2377.34     2556.63     27.09 o 
   2   6  -2      439.91      454.60      8.19 o 
  -2  -6   1      680.60      740.53      8.69 o 
   2   6   1        5.24        5.17      2.13 o 
   2   6   2      851.61      972.65     10.39 o 
  -2  -6  -4       55.19       49.80      5.69 o 
  -2  -6  -5      244.43      256.13     11.85 o 
  -2  -6  -7       88.69       79.03     10.01 o 
  -2  -6 -10       28.77       11.97     22.63 o 
   2   7 -10       97.95       98.42     21.58 o 
  -2   7   7       15.54       16.61      9.56 o 
   2   7  -5      676.27      684.14     17.74 o 
  -2  -7   4      808.60      805.01     13.03 o 
  -2   7   2      243.23      266.10      6.54 o 
  -2   7   1      145.82      161.07      4.83 o 
   2   7   1      588.98      617.04      7.44 o 
   2   7   2       82.49       91.47      3.39 o 
  -2   7  -4       25.62       26.36      4.48 o 
  -2  -7  -5       58.55       84.58     11.37 o 
  -2  -7  -7       45.38       42.56      9.05 o 
  -2  -7 -10        2.72       16.56     23.38 o 
   2   8 -10       62.77      101.50     36.87 o 
   2  -8  -7       87.58       90.71     11.38 o 
  -2   8   5      114.52      130.00     10.22 o 
   2   8  -4       55.77       61.74      6.04 o 
  -2   8   2     1319.96     1446.45     14.53 o 
  -2   8   1       36.24       36.55      3.35 o 
   2   8   1      481.01      507.60      7.13 o 
   2   8   2      531.35      541.19      8.79 o 
  -2   8  -4      157.56      156.49      6.44 o 
  -2   8  -5      117.48      107.97      8.77 o 
  -2  -8  -7       88.87       89.09     12.62 o 
   2   9 -10        8.97      -10.78     36.38 o 
   2   9  -7      310.80      310.50     15.63 o 
   2   9  -5       42.44       46.39      6.46 o 
   2   9  -4     3021.00     3277.87     28.66 o 
  -2   9   2       65.64       71.78      4.55 o 
  -2   9   1      164.97      188.94      5.67 o 
   2   9   1        7.59        8.65      2.26 o 
   2   9   2      391.31      472.04      8.45 o 
  -2  -9  -4      243.85      250.97      6.10 o 
  -2   9  -5        6.60        4.73      5.79 o 
  -2  -9  -7       59.05       62.02     11.48 o 
   2  10 -10       55.16       40.49     22.86 o 
   2 -10  -8       53.88       48.52     22.60 o 
   2 -10  -7       95.77       82.04      7.87 o 
   2 -10  -5        4.21        3.94      4.98 o 
   2  10  -4      275.91      316.07      9.72 o 
  -2  10   2      256.92      275.38      7.44 o 
  -2  10   1      115.22      135.94      5.30 o 
   2  10   1      235.23      318.51      5.99 o 
   2  10   2      130.87      135.10      4.70 o 
  -2  10  -4       76.14       75.39     10.17 o 
  -2  10  -5       12.60       13.33      2.77 o 
  -2  10  -7        8.47       -0.61      8.40 o 
   2 -11 -10      116.76      123.66     28.41 o 
   2 -11  -8        3.10       30.62     24.82 o 
   2 -11  -7      161.47      136.66      9.07 o 
   2 -11  -5       59.54       50.83      5.76 o 
   2 -11  -4       12.56       17.96      4.60 o 
   2  11  -2        2.21        7.61      3.33 o 
  -2  11   1      224.84      258.92      7.04 o 
   2  11   1      920.45     1079.19     12.76 o 
   2  11   2       74.27       74.33      3.67 o 
  -2  11  -4      240.99      231.95     14.11 o 
  -2 -11  -5      110.58      149.33     25.69 o 
  -2 -11  -7        2.51       -7.30     17.86 o 
   2 -12 -10       49.42       44.10     25.22 o 
   2 -12  -8        6.07      -13.22     25.07 o 
   2 -12  -7       53.87       40.97     16.84 o 
   2 -12  -6       36.30       35.93      7.45 o 
   2 -12  -5      331.51      361.15     10.40 o 
   2 -12  -4       87.45      113.33      6.64 o 
  -2  12   2        0.63        2.29      3.81 o 
  -2  12   1       18.10       12.97      3.44 o 
   2  12   1       64.55       87.65      5.19 o 
   2 -12   2      421.31      238.35     10.95 o 
  -2  12  -4       28.44       29.69      9.20 o 
  -2 -12  -5       34.26       45.66     16.49 o 
  -2 -12  -7        1.08       15.09     17.25 o 
   2 -13  -8       85.11       86.36     24.79 o 
   2 -13  -7       33.61       28.16     14.90 o 
   2 -13  -5      631.61      654.79     21.90 o 
   2 -13  -4       48.10       49.59      5.00 o 
  -2  13   2       15.70       15.21      4.39 o 
  -2  13   1      177.10      218.73      7.83 o 
   2 -13   1        0.03        2.08      3.70 o 
  -2  13  -2       11.94        4.56      6.63 o 
  -2  13  -4        5.79       11.57      8.78 o 
  -2 -13  -5        3.16       23.30     19.46 o 
  -2 -13  -7       25.31       21.70     16.51 o 
   2 -14  -8       74.33       38.51     26.74 o 
   2 -14  -7       64.58       50.03     18.79 o 
   2 -14  -5      247.96      264.10     13.15 o 
   2 -14  -4      633.59      680.94     18.77 o 
  -2  14   2       19.26       14.14      4.87 o 
  -2  14   1      212.90      250.22      8.72 o 
  -2  14  -1       12.06        9.40      3.98 o 
  -2  14  -2       59.64       55.27      9.13 o 
  -2 -14  -4       26.32       32.88     14.91 o 
  -2 -14  -5       58.31       51.32     21.41 o 
  -2 -14  -7        8.66      -10.38     16.30 o 
   2 -15  -8       60.29       33.29     22.27 o 
   2 -15  -7       57.46       62.76     19.30 o 
   2 -15  -5       54.29       59.87      7.98 o 
   2 -15  -4       31.00       39.12      7.52 o 
  -2 -15   2       30.54       43.50      7.55 o 
  -2  15   1        0.03       -4.70      5.53 o 
  -2  15  -1      305.99      346.47      9.36 o 
  -2  15  -2       13.04       12.49      8.59 o 
  -2 -15  -4       42.78       36.65     14.92 o 
  -2 -15  -5        1.50       -1.67     17.29 o 
  -2 -15  -7       50.13       57.72     19.57 o 
  -2 -15  -8        0.01       -8.55     23.27 o 
   2 -16  -8        8.65       19.19     27.31 o 
   2 -16  -7       59.20       44.08     17.63 o 
   2 -16  -5      211.80      197.61     26.56 o 
   2  16  -4        3.81        6.17      5.61 o 
  -2 -16   2        7.24        3.01      6.47 o 
  -2 -16   1      245.04      118.01      6.99 o 
   2 -16   1        4.64        9.89      4.48 o 
   2 -16   2      589.15      682.16     23.21 o 
  -2 -16  -4        1.68        1.32     14.50 o 
  -2 -16  -5      181.04      194.51     26.89 o 
  -2 -16  -7       47.78       38.43     18.56 o 
   2 -17  -8      312.64      310.32     40.63 o 
   2 -17  -7      106.90       92.33     20.35 o 
   2 -17  -5        4.04       14.20     19.76 o 
  -2  17   4      147.09      164.50     10.01 o 
  -2 -17   2       71.88       68.95      7.61 o 
  -2 -17   1      114.53       32.46      4.98 o 
   2 -17   1       31.80       40.62      5.32 o 
   2 -17   2      170.21      202.33     15.47 o 
  -2 -17  -4       35.00       35.82     16.07 o 
  -2 -17  -5        0.11       10.79     18.81 o 
  -2 -17  -7        7.17        7.76     19.77 o 
   2 -18  -8       97.37      110.13     27.16 o 
   2 -18  -7      104.80      114.03     22.99 o 
   2 -18  -5       47.24       31.46     19.15 o 
   2 -18  -4        0.69        4.54      5.27 o 
  -2 -18   2       52.05       54.17      6.81 o 
  -2 -18   1       89.81      101.92      9.76 o 
   2 -18   1       94.30      111.94      7.11 o 
   2 -18   2       31.36       37.20     11.28 o 
  -2 -18  -4      152.72      134.22     20.02 o 
  -2 -18  -5      102.83      105.25     24.35 o 
  -2 -18  -7        7.99        4.80     20.78 o 
   2 -19  -8       26.48       17.86     28.87 o 
   2  19  -7        0.46        6.23     17.20 o 
   2 -19  -5       99.62      126.76     26.84 o 
   2 -19  -4       17.82       12.41     14.94 o 
  -2 -19   2      152.19      175.62      9.44 o 
  -2 -19   1      211.55      226.43     12.63 o 
   2 -19   1      120.63      134.73      7.63 o 
   2 -19   2       28.23       26.14     10.63 o 
  -2 -19  -4      110.35      102.71     19.41 o 
  -2 -19  -5        0.37        1.31     19.26 o 
  -2 -19  -7        2.67       11.45     21.05 o 
   2 -20  -7        0.00       16.90     18.97 o 
   2 -20  -5        1.08       15.93     18.94 o 
   2 -20  -4        1.13       -2.22     13.63 o 
  -2 -20   2      116.70       96.45      9.81 o 
  -2 -20   1      422.00      484.26     26.98 o 
   2 -20   1        4.95        6.59      5.98 o 
   2 -20   2      180.99      195.24     17.31 o 
  -2 -20  -4        9.54       14.91     17.48 o 
  -2 -20  -5      207.69      203.61     30.93 o 
   2 -21  -7       13.35       14.84     22.01 o 
   2 -21  -5        0.17       -0.72     21.57 o 
   2 -21  -4       51.43       43.11     15.64 o 
  -2 -21   2       36.60       17.03      7.83 o 
  -2 -21   1        0.25        3.37     12.99 o 
   2 -21   1      245.37      259.38     18.31 o 
   2 -21   2      187.16      186.82     17.24 o 
  -2 -21  -4       19.44       28.03     15.31 o 
  -2 -21  -5        1.29        0.84     23.40 o 
   2 -22  -5       13.62       26.85     23.45 o 
   2 -22  -4        3.53        6.04     15.24 o 
  -2 -22   2        0.31        0.94     11.65 o 
  -2 -22   1       26.94       25.96     11.82 o 
   2 -22   1      307.84      307.78     20.30 o 
   2 -22   2       19.59       21.89     12.29 o 
  -2 -22  -4        0.88       -2.45     16.42 o 
  -2 -22  -5       17.17       23.67     28.87 o 
   2 -23  -5        0.01       -9.55     25.32 o 
   2 -23  -4       31.89       29.29     17.52 o 
  -2 -23   2       11.57       27.99     16.33 o 
  -2 -23   1      229.49      255.41     14.92 o 
   2 -23   1        9.08       10.84     11.52 o 
   2 -23   2        1.40        9.10     12.86 o 
  -2 -23  -4       20.55       15.97     19.03 o 
  -2 -23  -5        0.04       16.54     28.79 o 
   2 -24  -5       16.07       35.53     26.75 o 
   2 -24  -4        0.04        3.33     18.64 o 
  -2 -24   2        0.61        5.70     13.30 o 
  -2 -24   1       27.86       32.60     16.99 o 
   2 -24   1        0.48        6.99     12.48 o 
   2 -24   2        0.90        7.95     13.70 o 
  -2 -24  -4        1.99        3.04     19.73 o 
   2 -25  -4      117.83      106.90     22.22 o 
  -2 -25   2        3.24       13.01     16.05 o 
  -2 -25   1        5.07       12.82     16.94 o 
   2 -25   1        1.49        6.00     14.50 o 
   2 -25   2        6.60       14.57     14.80 o 
  -2 -26   2        0.14        5.10     19.60 o 
  -2 -26   1       35.28       44.83     20.01 o 
   2 -26   1        4.22       -9.02     19.87 o 
   2 -26   2        3.59        4.56     15.66 o 
   3   0 -10      217.32      246.19     40.49 o 
  -3   0   4        7.55        6.69      8.53 o 
  -3   0   2     4111.11     4088.12     59.80 o 
   3   0   2      320.54      373.69     14.90 o 
   3   0   4      302.90       67.26      7.86 o 
  -3   0 -10      197.18      183.16     44.32 o 
   3   1 -10        1.50       -8.91     21.16 o 
   3   1  -7       48.52       31.70     15.17 o 
  -3   1   5      538.57      535.77     16.36 o 
  -3  -1   4      114.89      113.39      8.23 o 
  -3   1   2        0.04        0.05      6.02 o 
   3   1  -1     1844.89     1836.79     17.08 o 
  -3   1  -1      880.17      924.98      9.48 o 
   3   1   2        6.53        8.30      3.71 o 
  -3   1  -4       98.94       92.19      7.10 o 
  -3  -1  -5       59.09       52.11      9.47 o 
  -3  -1  -7       37.08       39.08     14.90 o 
  -3   1 -10       81.40       74.17     24.30 o 
   3   2 -10       42.35       48.30     20.98 o 
   3   2  -7      102.79      123.63     17.84 o 
  -3   2   5     1405.92     1472.56     25.71 o 
  -3   2   4      156.32      184.29     10.80 o 
   3   2  -2        3.25        0.43      4.43 o 
  -3  -2   1      172.57      163.02      6.21 o 
   3   2   1      848.81      916.71     10.98 o 
   3   2   2        2.23        3.39      4.03 o 
   3   2   4      352.18      393.75     11.59 o 
  -3  -2  -5       17.63       22.62      8.52 o 
  -3   2  -7       33.71       27.39     14.79 o 
  -3   2 -10        1.03        5.84     24.05 o 
   3   3 -10       80.07       96.18     21.72 o 
   3  -3  -7      185.70      207.63     19.76 o 
  -3   3   5       29.99       41.62      8.45 o 
  -3   3   4       11.05        8.69      6.58 o 
   3   3  -2       90.43       94.14      5.91 o 
  -3  -3   1      406.80      466.76      8.54 o 
   3   3   1       88.12       97.94      3.38 o 
   3   3   2      135.03      152.43      6.80 o 
   3   3   4       12.48       15.67      4.91 o 
  -3   3  -5      842.30      816.19     27.72 o 
  -3  -3  -7      201.81      207.74     21.23 o 
  -3  -3 -10        3.61       -4.68     22.28 o 
   3   4 -10        0.05        4.71     19.37 o 
  -3   4   7      862.45      866.66     27.15 o 
  -3   4   5       51.45       49.88      8.85 o 
  -3   4   4       21.84       10.06      6.16 o 
   3   4  -2       48.45       45.72      4.92 o 
  -3  -4   1      447.84      476.40      8.15 o 
   3   4   1     1042.76     1099.63      9.69 o 
   3   4   2        1.51        1.41      3.94 o 
   3   4   4       10.26       12.50      4.79 o 
  -3  -4  -5        0.68        2.00      7.11 o 
  -3  -4  -7      103.73      100.18     14.24 o 
  -3  -4 -10       93.39       62.27     23.90 o 
   3  -5 -10       38.25       34.92     20.35 o 
  -3   5   7       25.73       20.69     10.68 o 
  -3   5   5      364.58      383.68     15.55 o 
   3   5  -4      927.19      995.57     18.43 o 
   3   5  -2      757.79      815.99     12.57 o 
  -3  -5   1        1.75        3.77      2.74 o 
   3   5   1      374.17      403.18      6.39 o 
   3   5   2      330.26      356.01      7.34 o 
   3   5   4        0.01       -1.76      4.41 o 
  -3  -5  -5      194.76      196.18     13.87 o 
  -3  -5  -7      103.73      120.18     14.81 o 
   3   6 -10        6.78       -1.58     18.07 o 
  -3   6   7        3.53        0.02     10.08 o 
  -3   6   5      249.00      258.64     14.81 o 
   3   6  -4       17.87       18.70      4.91 o 
   3   6  -2     4513.02     4776.56     26.97 o 
  -3  -6   1       66.40       78.82      3.97 o 
   3   6   1      199.98      205.42      5.10 o 
   3   6   2      706.50      745.97     10.25 o 
   3   6   4        0.15        3.12      4.62 o 
  -3  -6  -5      305.17      285.41     25.93 o 
  -3   6  -7      282.87      272.72     18.21 o 
   3   7 -10        0.42       -5.08     18.02 o 
  -3   7   7      218.55      216.86     15.45 o 
  -3   7   5      314.26      311.64     15.34 o 
   3   7  -4      205.22      210.08      9.48 o 
  -3   7   2      640.42      738.00     11.30 o 
   3   7  -1       44.80       43.83      3.86 o 
   3   7   1      318.26      332.16      5.82 o 
   3   7   2      185.64      213.94      5.74 o 
   3   7   4      704.60      741.15     12.41 o 
  -3  -7  -5      140.63      156.92     14.17 o 
  -3  -7  -7        8.73        0.31     11.34 o 
   3   8 -10        0.10        4.11     18.46 o 
  -3   8   7      156.19      180.48     13.58 o 
  -3   8   5        9.98       12.55      7.62 o 
   3   8  -4      657.06      710.94     15.52 o 
  -3   8   2        3.06        5.87      3.71 o 
   3   8  -1      334.01      373.93      8.11 o 
   3   8   1       47.08       78.15      3.70 o 
   3   8   2      344.48      409.64      7.61 o 
  -3   8  -4      928.42      960.40     14.96 o 
  -3   8  -5       40.20       25.62      7.99 o 
  -3  -8  -7       37.85       24.94     11.78 o 
   3   9 -10        1.05      -20.55     32.78 o 
  -3   9   7      355.72      339.01     16.88 o 
  -3   9   5       19.44       14.71      6.99 o 
  -3   9   4      317.35      330.48     11.18 o 
  -3  -9   2      487.65      579.67     10.66 o 
  -3   9   1        0.90        0.62      3.28 o 
   3   9   1      324.46      397.66      6.96 o 
   3   9   2       51.15       44.34      3.38 o 
  -3   9  -4       15.72       11.06      4.04 o 
  -3   9  -5        9.12        5.54      6.74 o 
  -3  -9  -7       52.76       47.59     11.47 o 
   3 -10 -10       17.51       17.57     25.32 o 
   3  10  -7       48.06       44.75      9.39 o 
   3 -10  -5        0.51       -0.85      6.61 o 
   3  10  -4      187.58      202.08      9.57 o 
  -3  10   2      407.70      440.72      9.81 o 
  -3  10   1       49.71       50.65      4.28 o 
   3  10   1       29.45       28.51      3.24 o 
   3  10   2       80.22       87.51      4.00 o 
  -3  10  -4        8.60        9.73      2.87 o 
  -3 -10  -5       36.46       35.48      4.89 o 
  -3 -10  -7       91.31       79.98     19.75 o 
   3 -11 -10        8.53       12.09     24.52 o 
   3 -11  -8        4.82       10.95     22.35 o 
   3  11  -7      252.85      252.21     12.59 o 
   3 -11  -5      133.80      122.10      8.85 o 
   3 -11  -4      130.24      139.02      8.28 o 
  -3  11   2      379.27      272.44      8.11 o 
  -3  11   1      437.67      458.26      9.19 o 
   3  11   1     1145.02     1240.04     12.58 o 
   3  11   2      375.84      379.99      8.86 o 
  -3  11  -4      113.44      119.28     11.46 o 
  -3  11  -5      158.21      161.12     14.98 o 
  -3 -11  -7      103.00       98.93     19.66 o 
   3 -12 -10       16.35       19.73     21.67 o 
   3 -12  -8        3.77       17.36     23.97 o 
   3 -12  -7      241.24      226.38     13.68 o 
   3 -12  -5       41.24       51.87      7.20 o 
   3 -12  -4       25.96       27.64      6.22 o 
  -3  12   2       59.68       48.39      5.90 o 
  -3  12   1       18.35       14.65      3.96 o 
   3 -12   1      458.52      530.95      9.26 o 
   3 -12   2       37.28       40.18      4.57 o 
  -3  12  -4       76.52       67.45      9.98 o 
  -3 -12  -5      108.38       94.76     21.44 o 
  -3 -12  -7       33.93       37.65     17.68 o 
   3 -13 -10        8.44       20.83     24.77 o 
   3 -13  -8      249.10      269.67     37.22 o 
   3 -13  -7        0.22       21.65     17.75 o 
   3 -13  -5       53.49       50.89      7.16 o 
   3 -13  -4      162.82      171.04      9.34 o 
  -3  13   2      498.74      530.80     15.83 o 
  -3  13   1      467.54      529.08     12.67 o 
   3 -13   1      220.56      227.09      7.58 o 
   3 -13   2      114.10       83.68      4.97 o 
  -3  13  -4        6.81       11.88      8.27 o 
  -3 -13  -5        3.36       -8.40     20.05 o 
  -3 -13  -7       27.79       18.85     16.05 o 
   3 -14  -8        4.90        3.97     20.77 o 
   3 -14  -7        0.49      -15.67     16.86 o 
   3 -14  -5      974.01      981.15     19.78 o 
   3 -14  -4       61.07       59.77      7.15 o 
  -3 -14   2      125.40      128.55      9.10 o 
  -3  14   1      191.24      211.47      8.62 o 
  -3  14  -1      239.30      249.44     11.81 o 
   3  14   2      224.93      245.02      8.22 o 
  -3  14  -4       39.11       32.47      9.23 o 
  -3 -14  -5        3.12       11.64     20.43 o 
  -3 -14  -7       59.69       65.68     18.58 o 
   3 -15  -8        3.71        9.29     26.91 o 
   3 -15  -7       97.36       93.25     19.06 o 
   3  15  -5       51.32       42.17      6.03 o 
   3 -15  -4       12.14       12.49      5.92 o 
  -3 -15   2        7.94       13.82      6.57 o 
  -3  15   1      252.32      282.33      9.93 o 
  -3  15  -1        6.26       11.69      8.43 o 
   3  15   2       18.30       14.95      3.18 o 
  -3 -15  -4      289.89      277.32     22.34 o 
  -3 -15  -5       23.74       29.01     21.64 o 
  -3  15  -7        7.24       20.57     28.26 o 
   3 -16  -8       21.86       27.54     23.43 o 
   3  16  -7      250.97      247.11     26.30 o 
   3 -16  -5        5.48        5.49     13.97 o 
   3 -16  -4      148.41      152.62      9.09 o 
  -3 -16   2      155.11      178.45      9.66 o 
  -3 -16   1       10.44       -2.05      5.05 o 
  -3  16  -1      111.51      140.83      7.48 o 
   3  16   2       92.38       95.94      4.35 o 
  -3 -16  -4       43.37       46.74     13.92 o 
  -3 -16  -5      138.96      148.03     28.84 o 
  -3 -16  -7      103.09      133.99     21.68 o 
   3 -17  -8        0.58       33.75     26.45 o 
   3 -17  -7        0.91       29.26     17.29 o 
   3 -17  -5       56.03       72.95     19.64 o 
  -3  17   4       48.91       49.71      9.41 o 
  -3 -17   2       92.50       82.18      8.08 o 
  -3 -17   1       39.27       25.95      6.37 o 
   3 -17   1      125.22      128.25      6.72 o 
   3 -17   2       90.29      100.35      3.88 o 
  -3 -17  -4      132.27      147.36     19.52 o 
  -3 -17  -5        4.52        6.67     22.72 o 
  -3 -17  -7        0.02       19.42     18.50 o 
   3 -18  -8        3.51        0.54     23.58 o 
   3 -18  -7       35.02       35.97     20.25 o 
   3 -18  -5      102.74      100.03     24.03 o 
   3  18  -4       41.18       56.07     14.47 o 
  -3 -18   2       44.95       56.42      8.59 o 
  -3 -18   1      115.13      118.15     11.93 o 
   3 -18   1        3.59        7.45      4.08 o 
   3 -18   2       13.57       28.65     10.52 o 
  -3 -18  -4        2.96        0.20     16.00 o 
  -3 -18  -5        1.52        3.27     22.36 o 
  -3 -18  -7       66.69       61.70     22.48 o 
   3 -19  -8        4.53        2.16     27.99 o 
   3 -19  -7        0.82        8.43     17.56 o 
   3 -19  -5       22.55       21.51     17.58 o 
   3 -19  -4        5.13       -6.96     14.95 o 
  -3 -19   2       11.37        2.37      7.64 o 
  -3 -19   1      287.35      289.54     13.88 o 
   3 -19   1        3.98       -0.40      9.86 o 
   3 -19   2       59.57       69.64     12.97 o 
  -3 -19  -4        7.65       -1.13     16.75 o 
  -3 -19  -5      109.55      147.23     28.01 o 
   3 -20  -7       18.90       29.50     20.51 o 
   3 -20  -5        1.31       -0.48     20.87 o 
   3 -20  -4        2.43      -14.41     14.41 o 
  -3 -20   2      116.35      138.52     14.60 o 
  -3 -20   1        2.54       -2.43      9.56 o 
   3 -20   1       29.32       35.90     11.25 o 
   3 -20   2       26.40       27.51     14.34 o 
  -3  20  -4        6.43       21.11     17.17 o 
  -3 -20  -5        4.43       -7.07     22.67 o 
   3 -21  -7       23.07       46.72     20.00 o 
   3 -21  -5        0.15       -4.83     22.12 o 
   3  21  -4        0.29       -5.05     15.09 o 
  -3 -21   2       43.64       31.34     11.56 o 
  -3 -21   1       15.75        9.94     10.19 o 
   3 -21   1      105.96      107.07     14.43 o 
   3 -21   2        5.10        3.59     14.72 o 
  -3 -21  -4        1.87        9.35     16.69 o 
  -3 -21  -5       37.21       43.52     26.24 o 
   3 -22  -5       46.47       64.30     21.60 o 
   3 -22  -4        3.68        0.59     16.10 o 
  -3 -22   2        6.74        2.28     11.86 o 
  -3  22   1       59.21       71.47     12.03 o 
   3 -22   1        0.33       -1.64     11.73 o 
   3 -22   2        6.07       -7.31     16.11 o 
  -3 -22  -4        3.99       -3.57     18.59 o 
  -3 -22  -5       64.39      106.28     34.00 o 
   3 -23  -5        9.70        1.01     24.75 o 
   3 -23  -4        2.28       -2.70     16.50 o 
  -3 -23   2       21.35       23.47     12.14 o 
  -3 -23   1        5.99        3.77     11.42 o 
   3 -23   1       67.16       61.85     13.73 o 
   3 -23   2       79.61       92.05     15.23 o 
  -3 -23  -4       31.85       56.76     19.37 o 
   3 -24  -5       12.98       16.25     25.45 o 
   3 -24  -4        1.25        1.51     17.73 o 
  -3 -24   2        0.84        9.94     16.64 o 
  -3 -24   1       58.67       61.64     18.11 o 
   3 -24   1       48.42       75.15     14.72 o 
   3 -24   2       11.01        2.88     14.08 o 
   3 -25  -4       77.07      102.41     21.51 o 
  -3 -25   2        5.75       16.39     26.48 o 
  -3 -25   1        1.86       -1.43     17.30 o 
   3 -25   1      120.98      154.49     18.50 o 
   3 -25   2       20.71       24.63     14.89 o 
  -3 -26   2       30.20       23.93     19.87 o 
  -3 -26   1        1.08       15.02     19.06 o 
   3 -26   1        1.52       -0.93     20.07 o 
   4   0 -10       60.82       65.47     30.50 o 
  -4   0   4       60.34       59.16     10.19 o 
  -4   0   2      120.24      117.45     14.26 o 
   4   0   2      338.48      372.63     11.19 o 
  -4   0  -4      377.58      393.80     27.18 o 
   4   1 -10       87.35       83.73     21.74 o 
   4   1  -7       24.43       19.84     12.86 o 
  -4   1   5      754.64      818.50     22.90 o 
  -4   1   4        1.70        7.44      7.25 o 
   4   1  -2      108.19      107.69      7.67 o 
   4   1  -1      382.56      411.17      8.42 o 
   4   1   1      580.01      664.85      7.74 o 
   4   1   2       78.61       88.36      4.67 o 
  -4  -1  -4      203.71      218.04     11.93 o 
  -4  -1  -5        2.82       -2.97     14.10 o 
  -4   1  -7        3.29        5.08     15.77 o 
   4   2 -10       37.15       45.44     20.48 o 
   4   2  -7      589.03      539.10     28.12 o 
  -4   2   5      192.91      201.87     13.25 o 
  -4  -2   4        0.20        6.78      6.74 o 
   4   2  -2       86.87       89.90      6.37 o 
  -4  -2   1      349.93      352.70      8.65 o 
   4   2   1     5610.01     6138.01     30.23 o 
   4   2   2      205.33      219.03      7.73 o 
  -4  -2  -4       56.83       63.79      8.61 o 
  -4  -2  -5      200.07      177.36     21.31 o 
  -4  -2  -7       52.55       38.52     12.39 o 
   4   3 -10       62.76       52.64     20.22 o 
   4  -3  -7        0.35       -4.39     14.20 o 
  -4   3   5        4.56        7.90      8.18 o 
  -4   3   4     1649.59     1708.01     29.20 o 
   4   3  -2      338.20      368.76     10.34 o 
  -4  -3   1       64.86       77.82      4.88 o 
   4   3   1      228.75      265.85      7.30 o 
   4   3   2        1.41        6.22      4.61 o 
   4   3   4      582.45      113.19      6.95 o 
  -4  -3  -5      174.97      169.51     14.81 o 
  -4  -3  -7       30.70        8.46     11.97 o 
   4   4 -10       12.25        6.81     19.33 o 
   4   4  -7       16.49        3.91     13.43 o 
  -4   4   5       12.29        8.22      7.85 o 
  -4   4   4      206.39      258.78     12.47 o 
   4   4  -2       23.85       22.96      4.54 o 
  -4  -4   1      573.41      606.03      9.92 o 
   4   4   1      610.80      695.29     11.35 o 
   4   4   2       41.29       59.88      5.64 o 
   4   4   4       96.64       82.83      7.95 o 
  -4  -4  -5       51.00       52.78     12.24 o 
  -4  -4  -7       32.28       25.46     12.12 o 
   4   5 -10        2.04        2.38     17.27 o 
   4   5  -7      157.11      133.65     17.50 o 
  -4   5   5       27.82       25.41      7.97 o 
   4   5  -4      367.83      409.07     11.47 o 
  -4  -5   2      136.09      154.49      5.78 o 
  -4  -5   1     1257.88     1385.63     12.69 o 
   4   5   1      147.11      180.19      6.48 o 
   4   5   2      659.52      706.59     10.26 o 
   4   5   4      217.31      205.69     10.59 o 
  -4  -5  -5       80.61       87.62     12.25 o 
  -4  -5  -7      104.33       74.57     13.48 o 
   4   6 -10        4.09       15.98     19.15 o 
   4   6  -7       29.87       24.62     13.79 o 
  -4   6   5       96.29      112.84     11.95 o 
   4   6  -4      230.04      255.60     11.00 o 
  -4  -6   2      368.82      439.47      9.82 o 
  -4  -6   1        0.32        2.00      2.85 o 
   4   6   1       83.07       88.20      3.71 o 
   4   6   2       58.30       58.07      4.09 o 
   4   6   4       25.85       31.10      6.96 o 
   4   6   5      206.28       22.38      7.80 o 
  -4  -6  -7       86.93       79.94     14.36 o 
   4   7 -10        2.41        9.54     17.52 o 
  -4   7   7      121.97      133.00     13.71 o 
  -4   7   5      202.87      232.82     13.17 o 
   4   7  -4      215.13      223.62     10.60 o 
  -4  -7   2      115.52      145.19      5.92 o 
  -4  -7   1      496.89      525.62      8.82 o 
   4   7   1      210.69      243.46      5.95 o 
   4   7   2       49.52       58.28      4.04 o 
   4   7   4       26.41       26.88      5.18 o 
  -4   7  -5      360.49      327.60     18.39 o 
  -4  -7  -7       70.55       71.22     13.60 o 
   4   8 -10       22.95       23.21     17.56 o 
  -4   8   7      338.40      367.98     18.58 o 
  -4   8   5       28.78       21.56      9.42 o 
   4   8  -4       75.31       84.36      7.90 o 
  -4  -8   2     1893.59     2091.20     18.84 o 
  -4  -8   1     1680.20     1865.85     16.57 o 
   4   8   1       24.86       24.67      3.31 o 
   4   8   2       76.47       78.72      4.55 o 
   4   8   4       23.85       34.54      4.91 o 
  -4   8  -5      336.81      334.46     14.67 o 
  -4  -8  -7      312.19      266.97     18.25 o 
   4   9 -10      106.28      132.01     39.23 o 
  -4   9   7      465.76      482.64     20.03 o 
  -4   9   5      167.20      167.46     13.24 o 
  -4   9   4      325.04      319.94     12.48 o 
  -4  -9   2       63.69       68.31      4.91 o 
  -4  -9   1       12.14       23.12      3.82 o 
   4   9   1       31.20       37.04      3.41 o 
   4   9   2        0.16        1.50      3.37 o 
   4   9   4      362.26      378.39      9.20 o 
  -4   9  -5       48.85       59.61      9.00 o 
  -4  -9  -7       68.72       41.54     16.17 o 
   4  10 -10       66.60       82.20     40.05 o 
  -4  10   7       66.43       71.46     11.20 o 
   4 -10  -5      286.83      301.75     12.75 o 
  -4  10   4        3.77        1.91      7.22 o 
  -4 -10   2       93.01       70.61      5.16 o 
  -4 -10   1       47.52       39.39      4.38 o 
   4  10   1       75.01       88.40      4.49 o 
   4  10   2      622.34      705.96     11.48 o 
   4  10   4      655.15      655.91     10.58 o 
  -4  10  -5        1.48        2.07      4.92 o 
  -4 -10  -7        2.53        9.01     16.31 o 
   4 -11 -10        1.22       -3.86     24.41 o 
   4 -11  -8       70.95       67.53     25.81 o 
   4 -11  -7      359.78      351.92     15.34 o 
   4 -11  -5       88.87      103.65     10.17 o 
   4 -11  -4       34.80       39.03      7.29 o 
  -4 -11   2       37.70       36.90      4.46 o 
  -4 -11   1      142.37      151.90      6.52 o 
   4  11   1        8.62       14.93      3.59 o 
   4  11   2      183.34      207.22      7.32 o 
   4  11   4       40.75       45.15      3.49 o 
  -4  11  -5        3.67        6.72      3.44 o 
  -4 -11  -7       14.50       13.67     16.28 o 
   4 -12 -10        1.21       14.98     24.86 o 
   4 -12  -8        1.61       44.58     26.03 o 
   4 -12  -7       14.08       15.92      9.64 o 
   4 -12  -5       24.14       31.72      7.59 o 
   4 -12  -4     1045.20     1172.04     21.86 o 
  -4 -12   2      322.18       56.15      5.03 o 
  -4 -12   1      667.60      758.22     13.72 o 
   4 -12   1      303.31      336.69      8.20 o 
   4  12   2      508.03      550.53     10.84 o 
  -4  12  -4      145.47      147.83     11.79 o 
  -4 -12  -5       83.46      102.16     22.87 o 
  -4 -12  -7       29.06       30.59     19.09 o 
   4 -13 -10        0.13       -2.34     22.63 o 
   4 -13  -8      128.51      149.66     31.95 o 
   4 -13  -7       11.24       16.88      9.51 o 
   4 -13  -5     1604.25     1606.18     28.41 o 
   4 -13  -4       28.58       26.95      7.42 o 
  -4 -13   2       65.44       65.11      8.25 o 
  -4  13   1       41.79       27.96      4.22 o 
   4 -13   1       17.96       14.08      4.37 o 
   4  13   2        2.29        4.13      3.18 o 
  -4  13  -4      218.25      212.66     13.43 o 
  -4 -13  -5      141.10      157.19     26.25 o 
  -4 -13  -7        0.11       -7.08     17.41 o 
   4 -14  -8       19.77       30.25     20.85 o 
   4 -14  -7       30.71       19.77     16.80 o 
   4 -14  -5      805.80      781.60     20.44 o 
   4 -14  -4       97.00      106.19      9.66 o 
  -4 -14   2        9.43       15.43      7.37 o 
  -4  14   1       18.50       20.17      5.73 o 
   4 -14   1      201.79      193.31      7.20 o 
   4  14   2      238.80      263.62     10.42 o 
  -4  14  -4        3.22       -1.82      7.63 o 
  -4 -14  -5        8.60       23.11     21.07 o 
  -4 -14  -7       37.67       39.58     18.27 o 
   4 -15  -8      172.57      162.48     33.70 o 
   4 -15  -7        1.44       -0.67     15.92 o 
   4 -15  -5        1.24        0.79      7.29 o 
   4 -15  -4       31.94       37.64      7.84 o 
  -4 -15   2        4.86        8.99      7.45 o 
  -4  15   1        7.19        3.59      5.15 o 
  -4  15  -1        0.10        2.33      4.68 o 
   4  15   2      245.19      226.48      9.74 o 
  -4 -15  -4       36.59       42.76     13.66 o 
  -4 -15  -5       68.79       84.89     24.68 o 
  -4 -15  -7      110.81      103.41     21.22 o 
   4 -16  -8       32.53       59.73     26.90 o 
   4 -16  -7       84.45       65.91     18.43 o 
   4 -16  -5       14.95       10.03      9.03 o 
   4 -16  -4      376.59      451.67     15.22 o 
  -4 -16   2        1.62        5.58      7.42 o 
  -4  16   1      473.25      116.95      6.97 o 
  -4  16  -1      160.89      151.50      9.34 o 
   4  16   2      102.55      107.45      6.94 o 
  -4 -16  -4       33.68       16.57     16.09 o 
  -4 -16  -5       51.63       51.71     22.18 o 
  -4 -16  -7        4.18       21.26     18.41 o 
   4 -17  -8       43.40       67.36     27.46 o 
   4 -17  -7       46.43       40.22     19.19 o 
   4 -17  -5       29.18       39.83      9.33 o 
   4  17  -4      489.34      472.22     15.68 o 
  -4 -17   2       72.78       66.34      8.01 o 
  -4 -17   1       85.47       77.29      8.28 o 
  -4  17  -1        6.20        5.94      6.09 o 
   4  17   2       32.46       40.82      5.45 o 
  -4 -17  -4      107.68       92.41     18.50 o 
  -4 -17  -5       35.26       26.07     18.78 o 
  -4 -17  -7        0.78      -11.22     20.01 o 
   4 -18  -8        0.18        3.88     25.10 o 
   4 -18  -7       25.05       21.48     17.01 o 
   4 -18  -5       20.62       17.76     19.43 o 
   4 -18  -4        4.18       -4.27      8.88 o 
  -4 -18   2      418.72      461.59     14.65 o 
  -4 -18   1      166.09      185.32     11.92 o 
   4 -18   1       96.10       90.42      8.93 o 
   4 -18   2        0.15        7.83     10.31 o 
  -4 -18  -4       47.94       64.33     16.60 o 
  -4 -18  -5      165.66      120.20     28.98 o 
   4 -19  -8       74.43       92.18     32.14 o 
   4 -19  -7       26.94       43.33     20.18 o 
   4 -19  -5       28.65       24.56     18.00 o 
  -4 -19   4       53.41       67.30     13.70 o 
  -4 -19   2      157.89      165.24     14.75 o 
  -4 -19   1       64.14       83.30     14.94 o 
   4 -19   1        0.99        2.57     10.73 o 
   4 -19   2        6.66        3.23     12.85 o 
  -4 -19  -4       35.79       48.18     17.46 o 
  -4 -19  -5      111.75      122.02     31.02 o 
   4 -20  -7        4.44        7.49     18.27 o 
   4 -20  -5        3.80        3.85     21.73 o 
  -4 -20   4       14.22       16.93     12.25 o 
  -4 -20   2       22.71       24.47     10.11 o 
  -4 -20   1        8.51        1.70     13.14 o 
   4 -20   1       16.26       23.29     11.70 o 
   4 -20   2       21.90       56.05     16.24 o 
  -4 -20  -4       20.47       19.11     17.70 o 
  -4 -20  -5       32.27       10.61     23.57 o 
   4 -21  -7        0.03        3.82     19.61 o 
   4 -21  -5      107.00      109.14     25.05 o 
  -4 -21   4       35.10       26.94     13.65 o 
  -4 -21   2       16.30       12.98     10.13 o 
  -4 -21   1      100.44       88.01     12.34 o 
   4 -21   1       23.58       30.93     12.22 o 
   4 -21   2       83.62       89.80     14.77 o 
  -4 -21  -4       13.19       10.73     17.62 o 
  -4 -21  -5       84.52       99.13     30.11 o 
   4 -22  -5       31.47       19.10     21.11 o 
  -4 -22   4        9.91        3.68     13.00 o 
  -4 -22   2        9.91       19.15     10.34 o 
  -4 -22   1      184.59      217.84     17.14 o 
   4 -22   1        3.46       18.35     12.31 o 
   4 -22   2       29.22       28.26     12.97 o 
  -4 -22  -4       16.92       15.61     20.70 o 
   4 -23  -5       27.75       14.33     23.56 o 
  -4 -23   4       29.12       33.33     17.55 o 
  -4 -23   2        1.46       -4.99     14.78 o 
  -4 -23   1        9.66        0.72     11.53 o 
   4 -23   1        1.10      -12.54     12.54 o 
   4 -23   2       42.53       46.70     14.50 o 
  -4 -23  -4        3.66       10.35     19.10 o 
   4 -24  -4        3.15       -6.02     16.15 o 
  -4 -24   2        2.93       -1.73     16.60 o 
  -4 -24   1       23.97       20.61     12.26 o 
   4 -24   1        9.25       14.87     13.13 o 
   4 -24   2        2.62        9.37     15.16 o 
  -4 -25   2        9.72       14.04     17.61 o 
  -4 -25   1       38.19       54.17     18.03 o 
   4 -25   1        6.33       11.94     13.71 o 
  -4 -25  -2       23.92       21.37     18.73 o 
  -4 -26   1        3.24      -14.73     18.93 o 
   5   0 -10       50.46       42.80     29.24 o 
  -5   0   4       22.67       22.30     12.87 o 
   5   0  -2      336.42      349.05     14.31 o 
  -5   0  -2       60.04       74.94      6.98 o 
   5   0   4      153.54      150.47     13.11 o 
   5   1 -10        4.90       -7.92     19.20 o 
   5   1  -7      149.61      137.08     18.63 o 
  -5   1   5       97.93      117.57     20.24 o 
  -5   1   4        7.86       12.56      7.63 o 
   5   1  -2      626.65      720.53     16.65 o 
   5   1  -1     1014.90     1134.48     13.96 o 
  -5   1  -1      779.77      363.41      6.70 o 
   5   1   2      303.05      159.07      5.85 o 
   5  -1   4      389.22      390.45     12.78 o 
  -5  -1  -5       88.09      100.77     17.34 o 
  -5  -1  -7      105.55       99.13     14.14 o 
   5   2 -10       26.68       31.82     19.66 o 
   5   2  -7      243.96      223.10     20.77 o 
  -5   2   5       98.60      100.96     13.60 o 
  -5   2   4       50.31       45.51      8.15 o 
   5   2  -2        0.30       -0.32      5.39 o 
  -5  -2   1      288.64      326.52      7.23 o 
   5   2   1       16.21       25.24      4.06 o 
   5   2   2      285.90      148.58      5.61 o 
   5  -2   4       39.32       37.09      8.83 o 
  -5  -2  -5      183.53      177.60     19.97 o 
  -5  -2  -7      102.21       86.81     14.22 o 
   5   3 -10       64.31       70.81     20.97 o 
   5   3  -7       10.71       10.04     13.97 o 
  -5   3   5       11.74       13.09     13.84 o 
  -5   3   4      127.38      171.71     11.49 o 
   5   3  -2      914.71     1014.23     15.72 o 
  -5  -3   1      882.70      955.71     14.01 o 
   5   3   1       56.28       65.42      4.90 o 
   5   3   2       86.40       99.00      4.78 o 
   5  -3   4       66.40       55.93      9.41 o 
  -5  -3  -5        4.94        3.12     14.15 o 
  -5  -3  -7        7.61        5.78     11.78 o 
   5   4 -10        0.99        9.76     18.77 o 
   5   4  -7      114.19      104.27     16.50 o 
   5  -4  -5      190.09      221.87     21.90 o 
   5   4  -4      345.08      383.67     13.75 o 
   5   4  -2        3.78        3.15      4.59 o 
  -5  -4   1        0.85       -1.08      4.24 o 
   5   4   1      171.60      199.95      7.35 o 
   5   4   2      103.88      110.47      3.93 o 
   5  -4   4       31.48       36.48      8.96 o 
  -5  -4  -5       99.38       98.95     13.15 o 
  -5  -4  -7        7.19       12.06     11.66 o 
   5   5 -10       49.22       53.17     19.93 o 
   5   5  -7       21.21       19.32     12.62 o 
   5  -5  -5       17.55       26.47     14.33 o 
   5   5  -4      598.30      659.85     17.30 o 
  -5  -5   2      406.95      485.32     10.64 o 
  -5  -5   1      984.19     1057.55     11.63 o 
   5   5   1       65.06       69.34      5.38 o 
   5   5   2       66.46       83.95      4.35 o 
   5  -5   4      100.02      100.79     10.69 o 
  -5  -5  -5        7.76        9.06     13.70 o 
  -5  -5  -7      104.61       88.90     13.91 o 
   5   6 -10        0.72        4.20     18.52 o 
   5   6  -7       79.67       64.65     14.62 o 
  -5   6   5        0.00        0.25      8.46 o 
   5   6  -4      236.03      228.29     11.31 o 
  -5  -6   2      125.24      119.92      6.41 o 
  -5  -6   1      398.71      444.40      7.67 o 
   5   6   1      809.52      896.83     14.47 o 
   5   6   2        0.45        0.49      2.44 o 
   5   6   4       94.07       54.28      6.25 o 
  -5  -6  -5       34.44       13.01     14.88 o 
  -5  -6  -7      244.59      247.07     18.40 o 
   5   7 -10       24.29       20.23     18.13 o 
   5   7  -7      235.70      233.89     19.81 o 
  -5   7   5        4.68        2.32      8.10 o 
   5   7  -4       99.26      113.04      8.43 o 
  -5  -7   2        5.25        5.06      3.75 o 
  -5  -7   1       64.91       70.53      4.40 o 
   5   7   1      592.15      682.73     13.07 o 
   5   7   2       89.56       89.50      4.54 o 
   5   7   4       15.75        9.59      4.91 o 
  -5   7  -5        0.00        1.12      9.10 o 
  -5  -7  -7        4.06       -4.26     11.76 o 
   5   8 -10        0.00       10.35     17.69 o 
   5   8  -7       15.24       18.01     12.58 o 
  -5   8   5      223.61      242.73     14.28 o 
  -5   8   4       12.34       14.94      8.07 o 
  -5  -8   2      172.77       89.47      5.25 o 
  -5  -8   1      267.93      317.34      7.65 o 
   5   8   1       27.61       32.07      3.27 o 
   5   8   2      105.91      113.93      5.22 o 
   5   8   4       73.26       67.96      6.72 o 
  -5   8  -5      677.59      659.06     23.78 o 
  -5  -8  -7      100.00       95.15     18.85 o 
   5   9 -10       24.52       29.37     17.67 o 
   5   9  -7      329.50      325.58     22.05 o 
  -5   9   5       40.70       37.55      9.28 o 
  -5   9   4       39.50       54.76      9.10 o 
  -5  -9   2        0.74        2.45      4.59 o 
  -5  -9   1       21.81       24.16      4.04 o 
   5   9   1        7.46       15.51      3.55 o 
   5   9   2      117.17      128.18      5.73 o 
   5   9   4       88.18       84.77      7.02 o 
   5   9   5       16.32        5.19      6.64 o 
  -5  -9  -7        5.40        5.98     16.32 o 
   5  10 -10       50.69       39.28     35.30 o 
   5  10  -7      217.11      181.85     17.81 o 
   5 -10  -5        3.26        5.03      7.46 o 
  -5  10   4       12.65       17.78      8.28 o 
  -5 -10   2       36.74       38.70      5.50 o 
  -5 -10   1      173.67      200.45      7.03 o 
   5  10   1      212.98      228.84      7.28 o 
   5  10   2      215.89      220.84      7.57 o 
   5  10   4      818.94      830.14     13.42 o 
  -5  10  -5       32.63       30.63      7.81 o 
  -5 -10  -7      139.85      102.57     19.40 o 
   5 -11 -10       89.35       74.17     25.80 o 
   5 -11  -7      420.30      399.88     19.95 o 
   5 -11  -5      501.84      530.43     18.27 o 
  -5  11   4      822.43      835.63     22.76 o 
  -5 -11   2        4.37        5.68      5.81 o 
  -5 -11   1      207.10      247.62      8.64 o 
  -5  11  -1        0.40        2.07      4.49 o 
   5  11   2       82.84       84.01      6.01 o 
   5  11   4      155.71      180.83      6.77 o 
  -5 -11  -5      111.88       93.53     10.94 o 
  -5 -11  -7        3.51        0.17     16.25 o 
   5 -12 -10        4.58       -0.87     24.90 o 
   5 -12  -8      177.33      187.20     32.90 o 
   5 -12  -7       84.26      102.61     13.36 o 
   5 -12  -5       83.47       96.21      9.77 o 
   5 -12  -4      171.12      167.66     10.91 o 
  -5 -12   2       11.25       19.09      5.56 o 
  -5 -12   1      138.28       90.11      6.16 o 
   5 -12   1      166.05      195.64      7.33 o 
   5  12   2      804.16      846.99     14.73 o 
   5  12   4      223.62      226.72      6.56 o 
  -5 -12  -5      257.80      249.97     29.71 o 
  -5 -12  -7       23.29        2.43     16.09 o 
   5 -13  -8        3.34        1.90     25.15 o 
   5 -13  -7       19.59       26.91     10.96 o 
   5 -13  -5      747.42      766.47     21.60 o 
   5 -13  -4       76.27       77.44      8.83 o 
  -5 -13   2      119.11      128.77     12.36 o 
  -5 -13   1       37.20       26.49      4.89 o 
   5 -13   1      231.48      229.56      8.12 o 
   5  13   2      243.55      270.47      9.08 o 
   5  13   4      356.60      349.12     14.92 o 
  -5 -13  -5       61.69       43.99     20.49 o 
  -5 -13  -7       29.69       31.70     18.92 o 
   5 -14  -8       15.83       20.42     24.87 o 
   5 -14  -7        1.29       -5.62     10.50 o 
   5 -14  -5        0.85        1.04      7.72 o 
   5 -14  -4       81.39       84.09      9.20 o 
  -5 -14   2        6.66        7.38      9.32 o 
  -5 -14   1       55.13       12.23      4.14 o 
   5 -14   1        2.78       -0.81      4.85 o 
   5  14   2        0.27        2.16      4.20 o 
  -5 -14  -4      182.97      185.36     20.25 o 
  -5 -14  -5      185.29      151.37     25.38 o 
  -5 -14  -7       19.74       30.54     20.38 o 
   5 -15  -8        6.51        2.91     21.84 o 
   5 -15  -7       48.57       60.54     18.90 o 
   5 -15  -5       21.90       20.12      8.53 o 
   5 -15  -4        4.05        4.87      7.55 o 
  -5 -15   2       58.87       71.80      9.62 o 
  -5 -15   1        4.23       11.16      9.59 o 
   5 -15   1       12.79       12.07      4.44 o 
   5  15   2      192.13      185.33      7.28 o 
  -5 -15  -4       25.30       27.50     13.65 o 
  -5 -15  -5       15.43       36.44     22.74 o 
  -5 -15  -7        1.11      -12.68     19.01 o 
   5 -16  -8       19.81       32.72     26.52 o 
   5 -16  -7       99.65      103.01     21.53 o 
   5 -16  -5       25.81       35.02     11.59 o 
   5 -16  -4        0.00        2.80      7.64 o 
  -5 -16   2       44.85       43.07      6.97 o 
  -5 -16   1        0.15       -3.93      9.46 o 
  -5  16  -1      121.64      146.88      8.03 o 
   5  16   2      277.40      275.92     11.50 o 
  -5 -16  -4       39.57       36.84     16.97 o 
  -5 -16  -5        6.29       -2.00     21.97 o 
   5 -17  -8       86.28       90.44     27.15 o 
   5 -17  -7       36.11       25.37     16.75 o 
   5 -17  -5        4.78        1.35     11.34 o 
   5 -17  -4      278.21      301.40     16.98 o 
  -5 -17   2      550.72      609.22     19.33 o 
  -5 -17   1        2.95        7.93      9.79 o 
  -5  17  -1       18.29       26.51      7.11 o 
   5  17   2      221.89      210.52     12.60 o 
  -5 -17  -4        9.70       19.82     14.69 o 
  -5 -17  -5       58.56       58.07     22.40 o 
   5 -18  -8        2.46       22.52     25.38 o 
   5 -18  -7        9.46       22.65     17.85 o 
   5 -18  -5        8.33       25.75     19.89 o 
   5 -18  -4       82.43       82.23     12.43 o 
  -5 -18   2       11.58        1.99      8.56 o 
  -5 -18   1       19.87       24.60      8.40 o 
  -5 -18  -1        1.44        3.27      8.76 o 
  -5 -18  -2        1.26       -3.07     13.62 o 
  -5 -18  -4       20.27       17.94     17.09 o 
  -5 -18  -5        0.92       13.05     25.58 o 
   5 -19  -7       41.51       40.50     19.12 o 
   5 -19  -5       37.63       46.29     15.66 o 
  -5 -19   4       25.23       14.51      9.24 o 
  -5 -19   2       45.27       54.90     11.45 o 
  -5 -19   1        0.06       -3.59     10.20 o 
   5 -19   1      186.70      188.43     12.44 o 
  -5 -19  -2       12.77       12.23     14.86 o 
  -5 -19  -4       72.67       82.56     19.64 o 
  -5 -19  -5        0.26       18.25     21.67 o 
   5 -20  -7        1.32       -5.27     18.63 o 
   5 -20  -5        8.33       22.36     20.09 o 
  -5 -20   4        0.00        0.99     11.85 o 
  -5 -20   2      259.27      288.27     15.59 o 
  -5 -20   1       29.67       30.03     11.67 o 
   5 -20   1       30.79       34.23     12.09 o 
  -5 -20  -2        6.54       -8.33     15.91 o 
  -5 -20  -4        4.54        5.05     18.47 o 
  -5 -20  -5        1.23       43.09     28.13 o 
   5 -21  -5        3.85       -1.43     20.14 o 
  -5 -21   4      121.48      144.57     16.81 o 
  -5 -21   2      124.03      154.62     16.10 o 
  -5 -21   1        5.66        6.85     12.68 o 
   5 -21   1      142.78      129.49     15.62 o 
  -5 -21  -2        3.20       20.06     25.09 o 
  -5 -21  -4       11.95        1.47     18.05 o 
   5 -22  -5       10.51      -11.35     22.32 o 
  -5 -22   4       31.73       43.57     13.22 o 
  -5 -22   2        6.44       17.73     14.54 o 
  -5 -22   1        1.12        4.05     11.33 o 
   5 -22   1        6.31       21.09     12.46 o 
  -5 -22  -2       56.47       35.68     23.87 o 
  -5 -22  -4        1.97       13.75     20.15 o 
   5 -23  -5        2.64       -0.95     20.33 o 
   5 -23  -4       64.38       89.14     17.71 o 
  -5 -23   2       19.07       13.92     11.95 o 
  -5 -23   1       73.67       67.03     13.69 o 
   5 -23   1        3.90       -4.16     13.42 o 
  -5 -23  -2        5.79       18.75     16.75 o 
   5 -24  -4       10.79       -8.03     15.22 o 
  -5 -24   2       14.76       23.17     16.65 o 
  -5 -24   1        0.68        1.99     12.54 o 
  -5 -24  -1       83.53      101.66     22.26 o 
  -5 -24  -2       22.75       19.16     31.43 o 
  -5 -25   2       70.15       51.47     18.32 o 
  -5 -25   1        4.30       16.44     17.59 o 
   6   0 -10      179.69      175.29     35.86 o 
  -6   0   4       54.30       49.55     17.38 o 
   6   0  -2        2.19        1.50      6.55 o 
  -6   0  -2       93.64       94.34      7.96 o 
   6   0   4      156.03      147.32     13.18 o 
   6   1 -10       89.06       51.26     20.44 o 
   6   1  -7      147.93      148.72     19.00 o 
   6  -1  -5      183.82      219.55     23.96 o 
  -6   1   4       69.35       97.19     10.41 o 
   6   1  -2      178.99      214.98      8.78 o 
   6   1  -1       66.90       62.94      4.56 o 
  -6   1  -1       98.89      106.22      4.81 o 
  -6   1  -2       30.07       27.86      4.13 o 
   6   1   4      207.09      204.57     10.32 o 
  -6   1  -5      259.87      243.32     14.71 o 
  -6   1  -7        1.11        4.52      9.72 o 
   6   2 -10        0.06       -2.25     20.35 o 
   6   2  -7       37.49       40.48     15.69 o 
   6   2  -5       36.80       35.84     16.55 o 
   6   2  -4        2.46        4.91      7.29 o 
   6   2  -2      224.42      219.88     10.79 o 
   6   2  -1      216.35      256.62      7.24 o 
   6   2   1       91.47       90.79      6.05 o 
   6  -2   2       23.10       18.93      3.50 o 
   6   2   4      141.68      144.83      9.29 o 
  -6   2  -5        0.60        0.50      8.29 o 
  -6   2  -7       19.39       15.98      9.46 o 
   6   3 -10      159.57      167.81     25.22 o 
   6   3  -7       59.85       34.88     14.44 o 
   6   3  -5      143.20      153.51     24.27 o 
   6   3  -4       12.53       11.49      7.15 o 
   6   3  -2      233.55      263.99     11.72 o 
  -6  -3   1      741.63      850.96     11.30 o 
   6   3   1      100.64      104.96      6.84 o 
   6  -3   2      170.76      170.47      5.32 o 
   6   3   4        2.86        3.25      6.34 o 
  -6   3  -5      117.53      115.88     11.60 o 
  -6   3  -7       86.97       92.51     11.53 o 
   6   4 -10        3.51        0.26     18.46 o 
   6   4  -7       87.14       92.62     16.83 o 
   6   4  -4      114.01      114.37     10.57 o 
   6   4  -2       24.52       30.86      5.90 o 
  -6  -4   1      629.49      737.49     10.70 o 
   6   4   1      148.04      167.37      8.29 o 
   6  -4   2      295.62      311.90     13.43 o 
   6   4   4      407.26      374.65     12.78 o 
  -6  -4  -5      362.95      314.79     24.86 o 
  -6  -4  -7      216.81      209.26     17.87 o 
   6   5 -10       51.84       72.00     20.05 o 
   6   5  -7       28.97       24.18     12.98 o 
   6   5  -5       23.92       27.12     12.00 o 
   6   5  -4      212.09      222.56     12.03 o 
  -6   5   2       11.02        8.24      5.82 o 
  -6  -5   1        6.28        4.01      2.59 o 
   6   5   1      123.42      124.50      8.39 o 
   6  -5   2      203.28      194.22     11.62 o 
   6  -5   4      202.68      190.27     13.55 o 
  -6  -5  -7      369.12      363.33     21.27 o 
   6   6 -10        2.58       14.11     18.20 o 
   6   6  -7       11.99        5.27     10.46 o 
   6   6  -4      150.74      172.46     10.90 o 
  -6  -6   2      365.86      410.49     12.02 o 
  -6  -6   1      395.36      447.58      8.31 o 
   6   6   1       19.39       20.73      6.44 o 
   6   6   2       65.96       60.18      7.68 o 
   6  -6   4       96.78       97.98      8.44 o 
  -6  -6  -7       72.82       82.38     14.11 o 
   6   7 -10      268.84      252.04     26.81 o 
   6   7  -7       10.28        8.03     13.18 o 
   6   7  -5      395.49      410.36     22.79 o 
  -6   7   4       96.90      112.45     11.55 o 
  -6  -7   2       13.08       17.20      4.73 o 
  -6  -7   1      492.91      572.79      9.81 o 
   6   7   1       37.84       40.25      6.76 o 
   6   7   2       72.57       99.96      8.53 o 
   6  -7   4      238.99      237.02     10.51 o 
  -6  -7  -5      163.81      190.71     22.80 o 
  -6  -7  -7       86.54       70.40     17.16 o 
   6   8 -10       81.88       78.80     16.14 o 
   6   8  -7      250.96      257.96     21.05 o 
   6   8  -5       22.29       42.01     12.56 o 
  -6   8   4       17.45        9.39      8.65 o 
  -6  -8   2       58.46       74.86      5.90 o 
  -6  -8   1        2.62        2.96      3.49 o 
   6   8   1     1059.31      123.65      6.87 o 
   6   8   2       62.70       32.51      5.38 o 
   6  -8   4       96.35      103.12      8.07 o 
  -6  -8  -5       79.43       58.70     18.31 o 
  -6  -8  -7       33.00       19.06     15.46 o 
   6   9 -10       31.30       -0.34     32.85 o 
   6   9  -7      103.82      112.89     16.43 o 
   6   9  -5       12.58       12.01     11.95 o 
  -6   9   4      164.77      197.01     13.81 o 
  -6  -9   2        4.11        3.38      5.03 o 
  -6  -9   1       34.89       32.94      4.68 o 
   6   9   1      147.29       58.97      5.84 o 
   6   9   2       55.52       39.45      3.23 o 
   6  -9   4      258.51      262.97     12.43 o 
  -6  -9  -5      142.50      118.28     21.72 o 
  -6  -9  -7        3.16       -3.15     15.83 o 
   6  10 -10       57.01       55.28     35.93 o 
   6  10  -7        3.11        4.03     13.46 o 
   6 -10  -5        0.43       -1.81      9.06 o 
   6  10  -4        0.06       -2.10     11.97 o 
  -6 -10   2       30.84       30.71      6.13 o 
  -6 -10   1      184.91      216.46      9.39 o 
  -6 -10  -1       43.50       16.61      5.43 o 
   6  10   2      698.07      175.39      6.19 o 
   6  10   4      250.73      140.97      9.37 o 
  -6 -10  -5        0.10       -6.30     16.73 o 
  -6 -10  -7       11.54       -9.03     17.45 o 
   6  11 -10       33.15       45.54     33.76 o 
   6  11  -7       53.72       61.94     14.97 o 
   6 -11  -5      354.92      368.95     20.38 o 
   6  11  -4       63.75       68.07     13.99 o 
  -6 -11   2        2.03        2.02      5.90 o 
  -6 -11   1       28.84       18.79      5.82 o 
  -6 -11  -1      124.74       36.45      6.25 o 
   6  11   2      119.16       66.85      4.92 o 
   6  11   4       97.67       21.60      7.75 o 
   6  11   5       14.30        3.58      9.57 o 
  -6 -11  -7        3.16        7.43     17.47 o 
   6 -12 -10       58.93       38.13     26.04 o 
   6 -12  -8        0.00       17.03     22.21 o 
   6 -12  -7        1.54       -2.82     11.03 o 
   6 -12  -5       96.63       88.14     11.61 o 
   6 -12  -4        1.92        9.50      9.29 o 
  -6 -12   2      197.51      218.87     11.53 o 
  -6 -12   1        5.77        7.01      5.99 o 
  -6 -12  -1      594.42       68.44      6.83 o 
   6  12   2       98.01       61.41      5.29 o 
   6  12   4      882.70      925.17     20.07 o 
  -6 -12  -5       61.85       61.52     21.42 o 
  -6  12  -7        4.35      -29.26     29.26 o 
   6 -13  -8        7.70        8.11     21.40 o 
   6 -13  -7        1.13        0.14     11.49 o 
   6 -13  -5      142.27      143.33     15.38 o 
   6 -13  -4       17.50       15.39      9.12 o 
  -6 -13   2        0.03        3.39      5.45 o 
  -6 -13   1       14.81       14.56      6.50 o 
  -6  13  -1       12.07        5.84      4.37 o 
   6  13   2      716.74      716.06     14.22 o 
   6  13   4      122.86      123.31     10.94 o 
  -6 -13  -5       59.90       52.01     20.34 o 
  -6 -13  -7        0.05       -5.14     19.44 o 
   6 -14  -8       23.77       44.16     22.95 o 
   6 -14  -7       37.01       17.03     11.22 o 
   6 -14  -5      197.89      233.35     17.76 o 
   6 -14  -4      194.41      174.01     13.72 o 
  -6 -14   2      229.19      252.84     16.87 o 
  -6 -14   1        1.72       -2.82      6.51 o 
  -6  14  -1       99.40       49.10      5.42 o 
   6  14   2       52.26       62.29      6.18 o 
   6 -14   4        0.17        8.71     12.28 o 
  -6 -14  -5        2.04       -9.19     21.79 o 
   6 -15  -8       48.86       81.73     28.53 o 
   6 -15  -7       49.45       33.16     17.67 o 
   6 -15  -5       15.86        9.69      9.71 o 
   6 -15  -4       24.65       32.09     10.20 o 
  -6 -15   2       79.74       68.33     11.67 o 
  -6 -15   1        0.05        3.75      5.13 o 
  -6  15  -1      380.12      174.62      8.24 o 
   6  15   2       21.89       25.82      9.40 o 
  -6 -15  -4       12.97       16.51     14.91 o 
  -6 -15  -5       22.81       24.94     19.16 o 
   6 -16  -8       13.64       19.70     26.33 o 
   6 -16  -7       15.18      -10.12     17.41 o 
   6 -16  -5       26.61       38.51     11.10 o 
   6 -16  -4       23.48       22.00      9.84 o 
  -6 -16   2       20.65       19.43     10.60 o 
  -6 -16   1      264.83      273.04     17.67 o 
  -6 -16  -1       13.08        4.27      7.44 o 
   6  16   2        2.40        4.17      8.74 o 
  -6 -16  -4      127.22       97.31     18.46 o 
  -6 -16  -5        2.76      -12.33     23.82 o 
   6 -17  -8       12.00       22.53     22.53 o 
   6 -17  -7        0.58       -0.47     15.82 o 
   6 -17  -5      134.23      134.59     13.92 o 
   6 -17  -4       12.55        8.96      9.96 o 
  -6 -17   2       45.41       36.29     10.17 o 
  -6 -17   1        0.01       -2.73     16.19 o 
   6 -17   1      137.36       57.20      7.79 o 
  -6 -17  -2       18.00       29.44     22.29 o 
  -6 -17  -4      117.30       91.54     18.96 o 
  -6 -17  -5        1.30       -0.59     21.76 o 
   6 -18  -8      111.32       84.79     29.40 o 
   6 -18  -7        1.20       -1.62     17.84 o 
   6 -18  -5       65.06       95.66     21.66 o 
   6 -18  -4       26.68       50.81     11.24 o 
  -6 -18   2       12.81       14.53      9.26 o 
  -6 -18   1      142.71      147.73     14.26 o 
  -6 -18  -1        0.09        1.30      7.78 o 
  -6 -18  -2      126.70      129.56     29.30 o 
  -6 -18  -4       13.22       18.44     16.88 o 
  -6 -18  -5        0.03       11.95     26.97 o 
   6 -19  -7       37.84       39.77     18.93 o 
   6 -19  -5        8.19       20.93     17.41 o 
   6 -19  -4       28.39       26.75     10.82 o 
  -6 -19   2        2.29        6.91      8.80 o 
  -6 -19   1        2.38        5.98     10.75 o 
  -6 -19  -1       15.46        0.22     18.73 o 
  -6 -19  -2      132.93      134.93     29.86 o 
  -6 -19  -4       55.75       62.13     20.01 o 
  -6 -19  -5        3.48      -22.24     24.55 o 
   6 -20  -7        6.44       19.70     17.91 o 
   6 -20  -5        4.34       -0.03     19.62 o 
   6 -20  -4       40.39       38.43     14.30 o 
  -6 -20   2        2.65        2.55     11.44 o 
  -6 -20   1        1.78       -1.35     11.23 o 
  -6 -20  -1      155.37      170.01     23.82 o 
  -6 -20  -2       44.39       18.58     17.21 o 
  -6 -20  -4       66.81       49.56     19.80 o 
   6 -21  -5       17.95       25.79     19.73 o 
   6 -21  -4       10.93       20.61     14.69 o 
  -6 -21   2        7.14       17.43      9.71 o 
  -6 -21   1       96.65      104.30     15.22 o 
  -6 -21  -1       54.91       79.58     18.21 o 
  -6 -21  -2        1.93      -11.34     26.19 o 
   6 -22  -5        3.84       12.69     22.15 o 
   6 -22  -4       17.61       10.42     15.20 o 
  -6 -22   2       25.86       26.44     12.60 o 
  -6 -22   1        2.66        6.63     12.77 o 
  -6 -22  -1        1.95       -9.59     17.17 o 
  -6 -22  -2       15.59       42.72     26.22 o 
   6 -23  -4       14.99       17.67     14.99 o 
  -6 -23   2        0.39      -15.32     15.32 o 
  -6 -23   1       65.12       62.65     33.33 o 
  -6 -23  -1        1.89       -2.97     17.28 o 
  -6 -23  -2        1.76      -19.62     26.22 o 
  -6 -24   2      104.35      105.07     37.26 o 
  -6 -24   1        7.38       20.88     17.94 o 
   7   0 -10      162.75      176.19     35.63 o 
   7   0  -4      367.79      426.41     33.16 o 
   7   0  -2     1113.27     1228.58     26.65 o 
   7   0   2        6.27        6.69      5.55 o 
   7   0   4     1954.07     1866.14     36.40 o 
   7   1 -10       10.19       10.16     19.18 o 
   7   1  -7      277.92      310.94     23.66 o 
   7   1  -4        5.86        9.60      8.06 o 
   7   1  -2      454.94      511.44     12.55 o 
   7   1  -1       14.49       22.50      3.64 o 
  -7   1  -1       61.88       60.81      4.41 o 
   7   1   2        3.14        1.91      3.34 o 
   7   1   4        6.63        7.71      5.89 o 
  -7   1  -5        2.38       12.27      8.12 o 
  -7   1  -7       53.08       14.18     17.27 o 
   7   2 -10        4.38      -17.36     19.84 o 
   7   2  -7        2.25       19.26     13.38 o 
   7  -2  -5      139.43      143.38     24.89 o 
   7   2  -4        6.82        7.15      8.93 o 
   7   2  -2       41.01       45.56      5.67 o 
   7   2  -1      328.07      332.89      8.31 o 
  -7  -2  -1       55.99       47.46      7.46 o 
   7   2   2       48.52       54.51      7.75 o 
   7   2   4        0.50        1.91      5.73 o 
  -7   2  -5      753.32      708.20     21.40 o 
  -7  -2  -7       22.49       20.53     12.06 o 
   7   3 -10        3.02       -2.38     19.23 o 
   7   3  -7       95.72      109.86     17.56 o 
   7   3  -4      186.74      221.68     14.62 o 
   7   3  -2      214.51      226.62      8.71 o 
   7   3  -1       10.92       13.21      2.89 o 
   7   3   1       49.90       42.79      5.99 o 
   7   3   2      281.76      284.33     13.73 o 
   7   3   4        2.39        7.61      5.44 o 
  -7   3  -5        0.16        2.91      8.17 o 
  -7  -3  -7        4.03       -3.20     12.06 o 
   7   4 -10        6.11       -2.91     19.08 o 
   7   4  -7      264.57      260.76     22.07 o 
   7   4  -5       12.82       14.02     16.27 o 
   7   4  -4       18.24       17.89      9.19 o 
   7   4  -2       22.19       21.04      6.79 o 
  -7  -4   1      397.01      444.02     14.31 o 
   7   4   1      221.34      229.99     10.24 o 
   7   4   2      118.97      111.85     10.68 o 
   7   4   4      107.51      114.95      7.67 o 
  -7   4  -5      114.09      126.70     11.34 o 
  -7  -4  -7       20.30        6.39     11.83 o 
   7   5 -10        1.20      -10.17     19.25 o 
   7   5  -7       37.25       35.34     15.20 o 
   7   5  -4      112.51      126.38     12.16 o 
   7   5  -2      158.41      165.33     10.15 o 
  -7  -5   1      546.31      607.13     15.48 o 
   7   5   1        0.48        5.11      6.05 o 
   7   5   2        0.10        1.17      6.88 o 
   7   5   4       16.03       12.19      4.12 o 
  -7   5  -5       70.04       83.00     10.22 o 
  -7  -5  -7       63.27       39.27     12.82 o 
   7   6 -10       58.47       76.05     21.80 o 
   7   6  -7        0.03       -3.95     14.99 o 
   7   6  -5        0.82        1.36     18.14 o 
   7   6  -4      151.39      164.93     17.28 o 
   7   6  -2      716.07      785.88     14.64 o 
  -7  -6   1      295.11      317.02     12.39 o 
   7   6   1       71.11       63.46      7.84 o 
   7  -6   2      379.68      378.68     16.77 o 
   7   6   4       17.81       15.45      4.84 o 
  -7  -6  -7        1.68       10.46     15.17 o 
   7   7 -10      132.40      134.13     23.00 o 
   7   7  -7      134.47      156.18     19.49 o 
   7  -7  -5        7.17       19.25     18.32 o 
   7   7  -4        0.32        2.21     11.89 o 
  -7  -7   2        7.00        8.27      4.91 o 
  -7  -7   1      160.60      162.81      9.37 o 
   7   7   1       27.46       34.08      7.50 o 
   7   7   2      821.22      818.79     19.46 o 
   7   7   4       50.46       54.18      5.79 o 
  -7  -7  -5        9.44       18.30     15.72 o 
  -7  -7  -7        5.95        1.43     14.89 o 
   7   8 -10      102.09      101.93     22.04 o 
   7   8  -7       93.02       83.38     16.93 o 
   7  -8  -5       13.10        3.74     16.91 o 
   7   8  -4      165.39      185.06     18.24 o 
  -7  -8   2        8.94        8.92      4.99 o 
  -7  -8   1      105.26      118.48      8.75 o 
   7   8   1      361.09      377.93     14.32 o 
   7   8   2      402.67      427.14     15.16 o 
   7   8   4       10.41        7.18      4.33 o 
  -7  -8  -7       26.57       24.22     16.55 o 
   7   9 -10       12.02       -3.48     36.19 o 
   7   9  -7        8.62        6.45     14.22 o 
   7  -9  -5      616.98      584.75     37.18 o 
   7   9  -4        3.91        3.19     12.11 o 
  -7  -9   2      235.26      252.55     10.81 o 
  -7  -9   1      122.55      126.37      5.81 o 
  -7  -9  -1      178.79      168.90     13.13 o 
   7  -9   2     1160.82     1142.56     27.24 o 
   7   9   4        0.05        0.86      9.75 o 
  -7  -9  -5        1.80        9.28     17.70 o 
  -7  -9  -7       13.09       11.16     16.48 o 
   7  10 -10        0.78      -15.99     35.35 o 
   7  10  -7        7.77       -0.23     14.02 o 
   7 -10  -5       26.45       32.15     10.16 o 
   7  10  -4       28.58       21.95     12.89 o 
  -7 -10   2      126.38      152.72      9.39 o 
  -7 -10   1       32.58       37.08      5.04 o 
  -7 -10  -1      373.77      358.71     16.98 o 
   7 -10   2      547.37      607.51     21.04 o 
   7 -10   4      104.09      106.41     17.49 o 
  -7 -10  -5        0.03      -13.83     16.80 o 
  -7 -10  -7       14.66       33.72     17.77 o 
   7  11  -7        7.97        4.58     14.30 o 
   7 -11  -5      131.72      121.44     13.02 o 
   7  11  -4        2.58       -0.51     12.23 o 
  -7 -11   2       85.87      105.22      8.73 o 
  -7 -11   1      217.25      249.01      9.46 o 
  -7 -11  -1      173.65      180.68     13.47 o 
   7 -11   2       10.83        7.61      8.93 o 
   7 -11   4       38.77       30.97     14.35 o 
  -7 -11  -5       14.96        2.03     19.05 o 
   7 -12  -7        0.14       -1.77     11.44 o 
   7 -12  -5        9.68        2.27     11.59 o 
   7  12  -4      105.39       95.63     15.66 o 
  -7 -12   2       12.17       17.25      6.62 o 
  -7 -12   1      536.05      613.05     14.50 o 
  -7 -12  -1       24.98       30.79      9.72 o 
   7 -12   2        4.27        3.45      8.65 o 
   7 -12   4       68.84       86.79     17.98 o 
  -7 -12  -5       45.35       41.50     20.42 o 
   7 -13  -8       40.66       31.55     21.36 o 
   7 -13  -7       76.35       84.55     14.23 o 
   7 -13  -5        0.20       -3.32      9.94 o 
   7 -13  -4       79.39       92.88     11.66 o 
  -7 -13   2       81.77       86.97      8.67 o 
  -7 -13   1      157.68      189.66      9.76 o 
  -7 -13  -1      199.35      203.91     15.28 o 
   7 -13   2      350.27      384.78     25.97 o 
   7 -13   4       46.24       38.77     17.38 o 
  -7 -13  -5       11.00       12.74     19.01 o 
   7 -14  -8        0.24       -1.94     21.74 o 
   7 -14  -7       46.46       40.62     12.24 o 
   7 -14  -5        1.13       11.42     12.03 o 
   7 -14  -4        5.83        1.94      9.61 o 
  -7 -14   2      307.86       33.14      5.48 o 
  -7 -14   1      444.49      500.31     14.48 o 
  -7 -14  -1       52.32       64.74     16.77 o 
  -7 -14  -2       18.49       22.82     18.66 o 
   7 -14   4       10.77       11.65     16.69 o 
  -7 -14  -5        0.23       25.54     21.29 o 
   7 -15  -8       10.58        2.56     23.86 o 
   7 -15  -7       38.23       52.02     18.19 o 
   7 -15  -5       11.26        7.73     12.01 o 
   7 -15  -4       88.28       90.42     12.22 o 
  -7 -15   2      329.47      341.13     19.44 o 
  -7 -15   1      300.16      338.73     14.21 o 
  -7 -15  -1       36.85       39.93     16.71 o 
  -7 -15  -2       34.02       34.67     21.36 o 
   7 -15   4        2.27       -7.71     13.78 o 
  -7 -15  -5       10.69       10.10     22.20 o 
   7 -16  -8        5.24       -7.02     25.52 o 
   7 -16  -7       36.39       58.81     18.42 o 
   7 -16  -5       12.98        5.03     11.46 o 
   7 -16  -4      104.15      118.18     13.23 o 
  -7 -16   2        1.91        8.34     16.84 o 
  -7 -16   1        8.53        0.20      6.19 o 
  -7 -16  -1      121.34      111.78     21.66 o 
  -7 -16  -2      152.17      177.06     29.18 o 
   7 -16   4        0.00        0.14     14.39 o 
  -7 -16  -5        5.24       -7.60     21.16 o 
   7 -17  -8        0.30       -9.83     24.22 o 
   7 -17  -7       39.23       47.30     18.28 o 
   7 -17  -5       62.69       66.78     14.55 o 
   7 -17  -4      213.16      267.94     17.44 o 
  -7 -17   2       62.22       92.19     19.62 o 
  -7 -17   1       19.51       17.66     12.10 o 
  -7 -17  -1      303.97      311.28     27.28 o 
  -7 -17  -2      162.03      174.34     28.56 o 
  -7 -17  -4       16.02       38.05     18.07 o 
  -7 -17  -5        2.52       -5.41     24.80 o 
   7 -18  -7        1.59       33.00     17.67 o 
   7 -18  -5        1.17        1.39     13.07 o 
   7 -18  -4       26.37       36.34     11.59 o 
  -7 -18   2      125.25      144.86     14.73 o 
  -7 -18   1      122.99      127.16     16.11 o 
  -7 -18  -1      136.20      129.45     21.88 o 
  -7 -18  -2       49.88       70.73     25.31 o 
  -7 -18  -4        0.74      -17.17     17.17 o 
   7 -19  -7       71.22       72.76     19.29 o 
   7 -19  -5       20.86       16.33     18.67 o 
   7 -19  -4      111.96      126.93     14.73 o 
  -7 -19   2       36.93       42.05     11.92 o 
  -7 -19   1        0.11        8.73     11.68 o 
  -7 -19  -1       41.39       39.06     19.10 o 
  -7 -19  -2       24.59       37.78     22.97 o 
  -7 -19  -4       11.47       11.21     18.92 o 
   7 -20  -5       12.39       -1.43     19.14 o 
   7 -20  -4        0.12        3.18     12.67 o 
  -7 -20   2       44.09       56.03     10.75 o 
  -7 -20   1       74.02       79.99     15.26 o 
  -7 -20  -1       65.80       80.07     22.04 o 
  -7 -20  -2       26.60       13.60     24.15 o 
   7 -21  -5        2.05      -10.55     17.94 o 
   7 -21  -4      131.52      183.30     20.72 o 
  -7 -21   2        6.65       -7.90     18.67 o 
  -7 -21   1       23.85       28.51     20.31 o 
  -7 -21  -1      117.77       89.50     22.86 o 
  -7 -21  -2       91.35       74.16     28.16 o 
   7 -22  -4       24.62       25.03     13.67 o 
  -7 -22   2       15.61       36.18     21.37 o 
  -7 -22   1        0.59      -21.09     22.15 o 
  -7 -22  -1       11.70       31.63     18.16 o 
  -7 -23   2       36.86       55.46     31.77 o 
  -7 -23   1       15.56        9.14     21.00 o 
   8   0 -10        0.02      267.75     41.78 o 
   8   0  -4      575.51      632.48     26.70 o 
   8   0  -2       43.01       45.82      8.68 o 
   8   0   2       22.90       25.34      6.12 o 
   8   0   4       63.56       67.10     10.06 o 
   8   1 -10       46.78       26.44     19.10 o 
   8   1  -7      144.43      161.27     19.38 o 
   8   1  -5      133.58      145.00     23.37 o 
   8   1  -4       85.76      100.78     10.46 o 
   8   1  -2       31.31       37.56      5.68 o 
   8   1  -1      101.26      112.72      6.30 o 
  -8  -1  -1       96.30      102.31      9.36 o 
   8   1   2        4.14        5.68      3.50 o 
   8   1   4       78.11       86.43      7.48 o 
  -8  -1  -5       15.15       13.05     10.87 o 
  -8   1  -7       21.28        7.79     17.97 o 
   8   2 -10        2.96        0.03     19.45 o 
   8   2  -7        2.78        5.72     15.17 o 
   8   2  -5       35.41       49.54     14.99 o 
   8   2  -4       56.20       54.11     11.37 o 
   8   2  -2        3.20        1.15      5.15 o 
   8   2  -1       11.53       12.72      3.42 o 
  -8  -2  -1       11.13       19.53      7.91 o 
   8   2   2       32.04       26.88      7.81 o 
   8   2   4        0.68        1.01      5.18 o 
  -8  -2  -5      141.95      121.97     16.61 o 
  -8   2  -7        2.46       -1.22     16.76 o 
   8   3 -10       10.51        7.91     19.28 o 
   8   3  -7      173.66      162.36     15.70 o 
   8   3  -4     1046.89     1148.91     28.90 o 
   8   3  -2      126.19      110.16      7.67 o 
   8   3  -1      103.23      102.58      9.68 o 
  -8  -3  -1       47.47       47.52      9.09 o 
   8   3   2      476.19      460.78     17.36 o 
   8   3   4       11.55        4.41      8.60 o 
  -8  -3  -5        2.07       -6.63     12.76 o 
  -8   3  -7        6.23       -1.98     17.03 o 
   8   4 -10       12.51       21.57     19.80 o 
   8   4  -7        7.79        9.90     15.47 o 
   8   4  -5        9.39        6.96     13.03 o 
   8   4  -4       31.44       33.97      9.30 o 
   8   4  -2      349.67      383.72     11.62 o 
   8   4  -1      652.83      685.02     19.88 o 
   8   4   1       35.03       25.35      7.28 o 
   8   4   2       32.41       39.35      9.09 o 
   8   4   4        0.00       -5.14      9.13 o 
  -8  -4  -5       10.65       20.50     13.36 o 
  -8   4  -7        3.56      -19.49     24.52 o 
   8   5 -10       10.20       -5.58     15.18 o 
   8   5  -7      270.89      289.25     24.61 o 
   8   5  -4       62.46       73.60     14.90 o 
   8   5  -2      112.71      119.41      8.07 o 
  -8  -5   1      196.43      231.54     11.86 o 
   8   5   1      760.42      776.90     18.71 o 
   8   5   2      169.22      140.14     12.10 o 
   8   5   4        1.30        0.91      9.26 o 
  -8  -5  -5       28.47       15.99     13.49 o 
  -8   5  -7        0.25      -22.63     28.37 o 
   8   6 -10       28.53       53.34     20.92 o 
   8   6  -7        0.58       -0.96     15.53 o 
   8   6  -5       80.47      101.09     23.13 o 
   8   6  -4        8.65       11.59     12.52 o 
   8   6  -2       75.73       75.83      5.53 o 
  -8  -6   1      278.46      285.88     12.96 o 
   8   6   1     1328.52     1347.66     24.62 o 
   8   6   2      106.04      119.28     11.60 o 
   8   6   4       39.69       34.42     10.40 o 
  -8  -6  -5        1.27      -14.72     14.72 o 
  -8   6  -7       19.38       21.62     30.52 o 
   8   7 -10        3.57       -7.24     20.00 o 
   8   7  -7       58.53       49.18     16.22 o 
   8   7  -5      197.15      233.23     28.11 o 
   8   7  -4        4.50       -0.48     13.05 o 
   8   7  -2      110.66      109.57      7.28 o 
  -8  -7   1      223.43      240.44     12.66 o 
   8   7   1       69.85       71.64      9.11 o 
   8   7   2       19.91       18.85      9.33 o 
   8   7   4       25.10       32.98     10.78 o 
  -8  -7  -5        0.14       -2.66     14.66 o 
   8   8 -10        5.61       10.81     21.77 o 
   8   8  -7        8.88        9.93     15.41 o 
   8   8  -5      122.59      122.42     24.66 o 
   8   8  -4        2.13       16.09     12.90 o 
  -8  -8   2        0.22        5.10      5.25 o 
  -8  -8   1      177.43      175.16     11.60 o 
   8   8   1       48.32       40.16      8.52 o 
   8   8   2      381.41      373.69     18.12 o 
   8   8   4       10.51       24.64     10.14 o 
  -8  -8  -5       83.40       75.98     18.46 o 
   8   9 -10        1.79        4.27     35.70 o 
   8   9  -7       22.81       19.49     16.26 o 
   8   9  -5        7.88       -1.22     13.27 o 
   8   9  -4       19.25       10.72     13.31 o 
  -8  -9   2      117.02      118.37      8.10 o 
  -8  -9   1        0.26       -2.46     10.70 o 
  -8  -9  -1       78.31       69.29      9.58 o 
   8   9   2       14.16       12.71      7.76 o 
   8   9   4       60.42       52.96     11.40 o 
  -8  -9  -5        2.17       -0.26     16.86 o 
   8  10  -7        1.05      -11.61     15.11 o 
   8 -10  -5       31.56       28.48     10.17 o 
   8  10  -4       55.68       57.67     15.30 o 
  -8 -10   2      620.71      641.69     15.67 o 
  -8 -10   1       12.85        7.91     11.30 o 
  -8 -10  -1       38.60       35.01      8.37 o 
   8  10   2       83.18      110.46     12.88 o 
   8  10   4      130.17      110.91     13.74 o 
  -8 -10  -5        4.82       34.72     18.08 o 
   8 -11  -7       34.75       32.59     12.51 o 
   8 -11  -5       15.96       24.84     12.12 o 
   8  11  -4      482.14      481.92     27.18 o 
  -8 -11   2       74.92       99.92      8.35 o 
  -8 -11   1      424.21      403.60     20.15 o 
  -8 -11  -1        8.48        8.68      8.28 o 
   8  11   2        1.70       11.32      9.51 o 
   8  11   4       77.08       96.47     13.60 o 
  -8 -11  -5       22.24       31.07     18.76 o 
   8 -12  -7      156.25      151.70     16.58 o 
   8 -12  -5        2.11        1.73     11.73 o 
   8  12  -4      121.61      111.02     17.65 o 
  -8 -12   2       62.67       61.51      7.63 o 
  -8 -12   1       86.82       98.92      6.72 o 
  -8 -12  -1       30.37       35.94     10.41 o 
   8  12   2        0.98       12.03      9.83 o 
   8 -12   4        7.84        6.82     16.25 o 
  -8 -12  -5       80.40       92.75     23.63 o 
   8 -13  -7       42.82       26.29     12.37 o 
   8 -13  -5       84.40       68.63     13.90 o 
   8  13  -4        0.07       11.24     13.81 o 
  -8 -13   2       35.70       21.74      7.07 o 
  -8 -13   1      584.83      631.97     15.64 o 
  -8 -13  -1        0.07        9.15      9.91 o 
   8  13   2        7.08       10.54     10.39 o 
   8 -13   4        2.64        5.95     16.92 o 
  -8 -13  -5      229.24      229.26     31.54 o 
   8 -14  -8      106.39       74.84     26.77 o 
   8 -14  -7       27.68       39.89     13.14 o 
   8 -14  -5       26.67       54.31     13.42 o 
   8 -14  -4        1.35        8.78      9.56 o 
  -8 -14   2      116.11      110.83      9.75 o 
  -8 -14   1       13.62       31.05      6.73 o 
  -8 -14  -1       45.65       59.19     11.83 o 
   8  14   2       38.90       39.54     10.60 o 
   8 -14   4        3.90       -0.20     18.42 o 
  -8 -14  -5       63.36       80.68     25.34 o 
   8 -15  -8      148.49      143.30     30.33 o 
   8 -15  -7        6.09       10.30     17.18 o 
   8 -15  -5      109.10      126.90     16.29 o 
   8 -15  -4        7.50       10.84      9.69 o 
  -8 -15   2        3.50        2.50      6.92 o 
  -8 -15   1       48.63       49.01     13.34 o 
  -8 -15  -1      124.09       91.74     12.68 o 
   8  15   2       45.50       40.97     11.74 o 
   8 -15   4        1.43      -18.07     18.07 o 
  -8 -15  -5        2.01        9.99     22.14 o 
   8 -16  -8       11.31       44.02     23.29 o 
   8 -16  -7        9.67       10.95     17.79 o 
   8 -16  -5        4.64        8.40     12.17 o 
   8 -16  -4       35.54       43.69     10.91 o 
  -8 -16   2      214.67       24.43      7.49 o 
  -8 -16   1       35.89       31.05     13.02 o 
  -8 -16  -1      102.84       92.23     13.37 o 
  -8 -16  -2      116.62       96.32     26.34 o 
   8 -16   4        8.53       13.16     15.85 o 
   8 -17  -7        3.56       -2.54     17.43 o 
   8 -17  -5       13.75       14.15     13.17 o 
   8 -17  -4      169.43      205.25     16.06 o 
  -8 -17   2       74.22       97.10     21.17 o 
  -8 -17   1        0.48       16.15     13.22 o 
  -8 -17  -1        6.05        3.82     17.24 o 
  -8 -17  -2        4.38        8.48     23.90 o 
   8 -17   4        4.17       14.14     16.80 o 
   8 -18  -7       29.10       44.78     18.10 o 
   8 -18  -5       11.00       15.84     13.93 o 
   8 -18  -4        1.06       10.73     10.95 o 
  -8 -18   2       22.58       25.05     18.84 o 
  -8 -18   1        4.39        5.25     12.92 o 
  -8 -18  -1        5.39        5.60     19.56 o 
  -8 -18  -2       30.16       12.49     24.59 o 
   8 -19  -5       66.72       83.88     20.92 o 
   8 -19  -4        3.22       -1.91     11.02 o 
  -8 -19   2       20.55       10.25     20.27 o 
  -8 -19   1        2.86       -2.54     12.61 o 
  -8 -19  -1       10.56       21.52     20.74 o 
  -8 -19  -2       11.49       25.28     23.50 o 
   8 -20  -5        7.74        2.73     18.09 o 
   8  20  -4       10.15       11.72     22.78 o 
  -8 -20   2       14.49       24.35     20.38 o 
  -8 -20   1       22.31       27.81     21.01 o 
  -8 -20  -1      165.43      187.72     28.19 o 
  -8 -20  -2        3.67        2.20     25.03 o 
   8  21  -4       19.52       21.64     23.70 o 
  -8 -21   2        3.58        2.35     23.05 o 
  -8 -21   1      105.16      105.19     25.44 o 
  -8 -21  -1       14.42       32.89     24.12 o 
  -8 -22   2        0.09       -6.05     20.84 o 
  -8 -22   1       48.01       28.78     23.12 o 
   9   0 -10      294.02      256.28     42.51 o 
   9   0  -4      276.74      393.25     23.06 o 
   9   0  -2     1712.84     1782.91     33.42 o 
   9   0   2      185.35      178.19      9.97 o 
   9   0   4        1.53       26.29     24.23 o 
   9   1 -10        4.06       28.06     20.92 o 
   9   1  -7        3.69       -8.79     15.64 o 
   9   1  -4      164.02      178.86     12.73 o 
   9   1  -2      158.58      169.54      8.75 o 
   9   1  -1       48.33       53.67      5.24 o 
   9   1   1      149.66      145.68     19.31 o 
   9   1   2        0.03        3.17      6.51 o 
   9   1   4       23.09        2.30     16.85 o 
   9   2 -10        0.06       -6.23     19.42 o 
   9   2  -7       74.34       80.01     19.03 o 
   9   2  -5       28.82       21.22     19.47 o 
   9   2  -4        2.14        1.92      8.65 o 
   9   2  -2        0.00       -0.61      5.11 o 
   9   2  -1      607.36      618.34     10.83 o 
  -9  -2  -1       15.94       20.96      8.18 o 
   9   2   2       40.18       39.50      9.03 o 
   9   2   4       80.08       56.70     17.69 o 
   9   3 -10       41.71       43.16     17.54 o 
   9   3  -7      168.13      187.19     21.57 o 
   9   3  -4        9.17        6.42      8.23 o 
   9   3  -2       46.56       58.93      6.25 o 
   9   3  -1      270.08      299.73     14.56 o 
  -9  -3  -1      111.09      130.95     11.86 o 
   9   3   2       40.96       30.30      8.79 o 
   9   3   4        1.96        0.16     15.89 o 
   9   4 -10        7.05       -2.81     20.97 o 
   9   4  -7      328.17      366.48     27.24 o 
   9   4  -4      217.08      226.90     21.29 o 
   9   4  -2       25.33       32.11      5.08 o 
   9   4  -1        6.90        1.70      8.40 o 
  -9  -4  -1      366.45      357.97     16.89 o 
   9   4   2       30.28       39.51      9.16 o 
   9   4   4       73.33       68.04     11.24 o 
   9   5 -10       51.00       39.31     22.32 o 
   9   5  -7      182.71      160.20     21.40 o 
   9   5  -5      113.40      100.23     23.27 o 
   9   5  -4        3.95        5.47     14.32 o 
   9   5  -2       97.51      105.57      5.00 o 
   9   5  -1       13.74       12.58      8.66 o 
   9   5   1       10.94        8.14      6.94 o 
   9   5   2       87.05       98.68     11.66 o 
   9   5   4       22.49       23.23     10.03 o 
   9   6 -10        3.77       16.95     22.21 o 
   9   6  -7       51.34       52.86     17.53 o 
   9   6  -4       77.41       46.10     15.31 o 
   9   6  -2       12.68       12.28      3.73 o 
  -9  -6   1       99.92      101.51      9.83 o 
   9   6   1       21.22       18.07      7.57 o 
   9   6   2      357.50      349.88     17.82 o 
   9   6   4        2.07        2.58     10.44 o 
   9   7  -7      136.16      141.71     20.65 o 
   9   7  -4      231.35      252.41     23.45 o 
   9  -7  -2      374.62      419.61     10.67 o 
  -9  -7   1       49.39       45.37      8.79 o 
   9   7   1      173.53      171.95     11.87 o 
   9   7   2      137.59      117.05     13.15 o 
   9   7   4       52.62       44.15     11.36 o 
   9   8  -7       47.83       49.15     17.22 o 
   9   8  -4        1.15       -9.37     12.09 o 
   9  -8  -2        0.89        0.26      3.27 o 
  -9  -8   1      115.92      123.59     13.94 o 
  -9  -8  -1      107.84       90.84     12.46 o 
   9   8   2       49.25       44.98     11.17 o 
   9   8   4       23.01       15.19     11.14 o 
  -9  -8  -5        4.21       11.96     15.85 o 
   9   9  -7        1.73        9.85     16.20 o 
   9   9  -4      111.60       98.49     17.26 o 
  -9  -9   2       59.11       62.06      5.57 o 
  -9  -9   1       26.78       25.79     11.61 o 
  -9  -9  -1      108.28      118.22     13.66 o 
   9   9   2        0.79        2.36     10.68 o 
   9   9   4       11.02        5.27     10.55 o 
  -9  -9  -5        0.14       -4.20     16.86 o 
   9  10  -7        0.04      -10.66     15.83 o 
   9 -10  -5       23.78       19.12     10.35 o 
   9  10  -4      124.61      113.51     18.08 o 
  -9 -10   2      419.15      431.84     10.74 o 
  -9 -10   1       29.11       23.84     11.15 o 
  -9 -10  -1       78.91       79.37     13.03 o 
   9  10   2       38.35       49.35     11.70 o 
   9  10   4       31.35       27.92     11.78 o 
  -9 -10  -5        8.58       10.52     19.39 o 
   9 -11  -7      120.18      132.25     16.29 o 
   9 -11  -5       42.72       51.11     13.18 o 
   9  11  -4       15.01        8.61     14.27 o 
  -9 -11   2        2.21       -0.28     12.09 o 
  -9 -11   1        7.51        7.08     11.66 o 
  -9 -11  -1        1.51        0.65     10.99 o 
   9  11   2       34.25       24.18     10.51 o 
   9 -11   4       26.12       17.13     15.97 o 
  -9 -11  -5       91.58      121.61     25.59 o 
   9 -12  -7        0.33       -2.08     12.54 o 
   9 -12  -5      187.60      174.50     17.66 o 
   9  12  -4        1.11        1.39     15.34 o 
  -9 -12   2      214.85      216.27     18.23 o 
  -9 -12   1       88.93       64.68     13.99 o 
  -9 -12  -1       12.05        9.45     11.34 o 
   9  12   2       27.58       10.67     11.48 o 
   9 -12   4       61.46       72.80     18.26 o 
  -9 -12  -5        0.97        0.70     20.11 o 
   9 -13  -7        1.30        2.61     13.09 o 
   9 -13  -5       44.70       60.22     13.55 o 
   9  13  -4       42.75       51.11     16.65 o 
  -9 -13   2      105.26      135.49     16.28 o 
  -9 -13   1      104.00      102.60     14.85 o 
  -9 -13  -1       97.46       84.81     13.47 o 
   9  13   2       34.02       38.07     12.63 o 
   9 -13   4       10.38       14.41     17.91 o 
   9 -14  -8        4.95        6.68     22.33 o 
   9 -14  -7       16.00       23.74     13.33 o 
   9 -14  -5        0.30        3.23     11.51 o 
   9  14  -4        1.85       -3.36     14.75 o 
  -9 -14   2       75.42       78.13     14.83 o 
  -9 -14   1       24.73       17.95     12.80 o 
  -9 -14  -1       16.34       25.60     12.03 o 
   9  14   2       83.15      102.01     13.81 o 
   9 -14   4        2.90       13.76     18.99 o 
   9 -15  -7        0.22       13.54     15.74 o 
   9 -15  -5       68.87       55.81     14.26 o 
   9 -15  -4        0.16        0.79      9.67 o 
  -9 -15   2       56.92       45.52     18.23 o 
  -9 -15   1        4.93        4.06     13.09 o 
  -9 -15  -1        0.03       -8.15     11.75 o 
   9 -15   2       27.54       42.73     20.08 o 
   9 -16  -7      100.50      129.87     21.77 o 
   9 -16  -5       16.16        5.92     12.43 o 
   9  16  -4       37.59       52.64     17.90 o 
  -9 -16   2        7.38        4.16     14.03 o 
  -9 -16   1       88.96       99.02     15.51 o 
  -9 -16  -1       10.11        7.18     11.73 o 
  -9 -16  -2        1.07        7.75     22.73 o 
   9 -17  -5       22.67       -8.89     24.35 o 
   9  17  -4        4.79        8.11     16.32 o 
  -9 -17   2       24.60        8.60     20.70 o 
  -9 -17   1        0.38       -7.31     13.48 o 
  -9 -17  -1        8.27        7.69     19.01 o 
  -9 -17  -2        4.46       22.53     24.19 o 
   9 -18  -5      115.89      108.77     32.51 o 
   9  18  -4        1.93       10.62     17.21 o 
  -9 -18   2       65.88       67.92     22.82 o 
  -9 -18   1        3.05        0.96     13.86 o 
  -9 -18  -1        0.14        8.04     20.87 o 
  -9 -18  -2       12.29       40.69     27.70 o 
   9  19  -4      146.71      132.13     22.69 o 
  -9 -19   2        0.22       -5.03     21.63 o 
  -9 -19   1        4.17        7.32     13.78 o 
  -9 -19  -1        1.35      -11.32     19.91 o 
   9  20  -4       86.32      110.49     28.07 o 
  -9 -20   2        3.05        9.25     23.40 o 
  -9 -20   1        0.00       -8.57     23.41 o 
  10   0  -4       19.93       14.75     11.89 o 
  10   0  -2      115.25      126.19     11.38 o 
  10   0   2       25.87       33.95     22.81 o 
  10   0   4       36.46       19.37     27.62 o 
  10   1  -7        0.27       -7.92     18.45 o 
  10   1  -5      441.57      405.48     40.83 o 
  10   1  -4       77.45       94.64     10.48 o 
  10   1  -2      209.28      243.07      9.78 o 
  10   1  -1      191.46      210.71      7.67 o 
  10   1   1      189.58      186.06     21.63 o 
  10   1   2        3.31        3.82     16.90 o 
  10   1   4       11.37       12.01     17.64 o 
  10   2  -7       20.52       32.31     18.02 o 
  10   2  -4       69.44       75.56     10.16 o 
  10   2  -2        6.88       12.22      4.90 o 
  10   2  -1      441.67      434.98     16.95 o 
  10   2   1        5.59        6.33     16.36 o 
  10   2   2       20.79       18.88     16.35 o 
  10   2   4       12.61       30.26     18.16 o 
  10   3  -7      154.07      128.85     17.80 o 
  10   3  -5        6.07        1.05     25.98 o 
  10  -3  -4       65.60       60.44     11.80 o 
  10   3  -2        0.27        1.38      3.96 o 
  10   3  -1       95.99       85.76     10.36 o 
 -10  -3  -1       56.88       56.05     10.48 o 
  10   3   2       12.10       17.59     16.65 o 
  10   3   4        3.22        6.21     16.84 o 
  10   4  -7       32.59       49.20     18.58 o 
  10   4  -4      175.21      202.99     23.17 o 
  10   4  -2       90.66       96.95      5.17 o 
  10   4  -1       47.68       49.01      9.57 o 
 -10  -4  -1        4.39        4.43      9.62 o 
  10   4   2        0.33        2.41      9.69 o 
  10   4   4        0.64       17.39     18.55 o 
  10   5  -7        1.89       13.63     16.87 o 
  10   5  -4       53.14       68.29     16.62 o 
  10   5  -2      247.58      246.88     15.71 o 
  10   5  -1      125.18      135.73     12.61 o 
 -10  -5  -1        1.77        0.21     10.18 o 
  10   5   2       31.20       28.29     10.39 o 
  10   5   4       45.76       37.58     19.01 o 
  10   6  -7       28.04       43.28     17.44 o 
  10   6  -4      183.83      201.42     22.30 o 
  10   6  -2      134.26      119.84     18.83 o 
  10   6  -1      159.17      174.00     20.95 o 
 -10  -6  -1      323.49      349.95     19.29 o 
  10   6   2       41.19       28.45     10.51 o 
  10   6   4       23.34       18.37     18.11 o 
  10   7  -7        2.08       -8.56     17.05 o 
  10   7  -4      156.94      160.38     21.03 o 
  10   7  -2        0.08      -11.10     14.47 o 
  10   7  -1        0.02        5.98     15.35 o 
 -10  -7  -1       36.98       41.14     12.02 o 
  10   7   2       63.94       88.60     13.24 o 
  10   7   4       17.42       29.89     18.80 o 
  10   8  -7       35.70        8.66     17.46 o 
  10  -8  -4        8.41       -1.89      6.69 o 
  10   8  -2        4.68        9.28     14.89 o 
 -10  -8   1       87.53       91.75     14.04 o 
 -10  -8  -1       21.23       17.41     11.55 o 
  10   8   2       19.87       20.40     11.26 o 
  10   8   4       83.83       76.28     20.06 o 
  10   9  -7       18.99        6.79     16.87 o 
  10  -9  -5        0.54       -2.71     13.39 o 
  10  -9  -4        0.05       -2.23      6.74 o 
  10   9  -2        0.09       13.51     15.11 o 
 -10  -9   1        0.13        1.47     12.49 o 
 -10  -9  -1        1.75       -5.82     11.54 o 
  10   9   2        4.68        5.71     11.18 o 
  10   9   4      112.14      121.51     22.35 o 
  10  10  -7       12.97        8.43     17.58 o 
  10 -10  -5        0.27       -0.35     13.21 o 
  10 -10  -4       19.74        9.43      7.18 o 
  10  10  -2       13.62       36.49     16.15 o 
 -10 -10   1        0.81       11.11     12.97 o 
 -10 -10  -1        2.32       -2.66     11.75 o 
  10  10   2       93.97       93.19     14.32 o 
  10 -10   4        0.20      -26.70     35.32 o 
  10 -11  -7       21.57        9.08     13.19 o 
  10 -11  -5       24.69       32.75     13.96 o 
  10  11  -4       19.95       30.70     16.79 o 
 -10 -11   2        0.10       -4.44     12.87 o 
 -10 -11   1       50.33       45.31     13.99 o 
 -10 -11  -1        0.39       -4.74     11.83 o 
  10  11   2        0.92       21.55     12.78 o 
  10 -11   4       12.13       14.85     33.56 o 
  10 -12  -7       82.45       67.12     14.89 o 
  10 -12  -5       16.46        8.09     11.83 o 
  10  12  -4        0.05       -2.00     17.66 o 
 -10 -12   2       24.87       28.18     13.51 o 
 -10 -12   1        0.73       -0.80     12.94 o 
 -10 -12  -1        6.28       10.49     12.46 o 
  10  12   2        9.17       18.13     12.19 o 
  10 -13  -7       40.77       63.75     14.40 o 
  10 -13  -5        1.39      -21.25     24.75 o 
  10  13  -4       71.75       75.64     19.79 o 
 -10 -13   2        6.06       16.11     14.22 o 
 -10 -13   1       21.24       14.27     13.07 o 
 -10 -13  -1       15.87       27.44     12.67 o 
  10  13   2        9.10        0.23     12.22 o 
  10  14  -7        1.41        2.84     18.83 o 
  10 -14  -5        0.02       -9.10     26.33 o 
  10  14  -4       13.43       -0.59     18.08 o 
 -10 -14   2        2.06       11.49     13.96 o 
 -10 -14   1       11.90        4.40     13.96 o 
 -10 -14  -1       55.41       67.54     14.35 o 
 -10 -14  -2        0.40      -19.41     22.95 o 
  10 -15  -5        5.55        3.65     25.44 o 
  10  15  -4      171.88      157.47     23.43 o 
 -10 -15   2        0.40       -9.27     20.26 o 
 -10 -15   1        2.48        6.82     14.23 o 
 -10 -15  -1      106.87      139.47     17.01 o 
  10 -15   2       30.18       20.13     20.93 o 
  10 -16  -5       11.05      177.54     35.79 o 
  10  16  -4       88.19       75.58     21.79 o 
 -10 -16   2       27.68       30.01     19.70 o 
 -10 -16   1       29.21       40.63     14.55 o 
 -10 -16  -1        7.24        8.47     20.75 o 
  10 -16   2       15.42       12.27     20.92 o 
  10 -17  -5        0.33       -4.30     28.87 o 
  10  17  -4       15.98       12.84     19.96 o 
 -10 -17   2       10.22       -6.70     20.23 o 
 -10 -17   1        0.64        3.14     14.95 o 
 -10 -17  -1       12.14       10.56     21.94 o 
  10  18  -4        0.94       -2.37     20.25 o 
 -10 -18   2       15.51       -5.82     23.25 o 
 -10 -18   1       16.82       36.40     16.22 o 
 -10 -19   2        4.23       -8.05     24.04 o 
  11   0  -4      313.73      333.70     40.73 o 
  11   0  -2      335.85      428.41     41.34 o 
  11   0   2        0.01        9.93     23.69 o 
  11   0   4        0.00        1.70     28.21 o 
  11   1  -7        6.37       18.14     18.07 o 
  11   1  -4       40.69       48.09     16.40 o 
  11   1  -2        4.03        1.57     17.89 o 
  11   1  -1        9.88        4.01     17.37 o 
  11   1   1       28.60       18.62     17.59 o 
  11   1   2        1.64       -1.34     16.56 o 
  11   1   4        7.55       -5.68     19.85 o 
  11   2  -7      272.83      304.71     29.82 o 
  11   2  -4      145.62      138.38     21.19 o 
  11   2  -2      402.91      431.86     28.91 o 
  11   2  -1       54.57       58.04     17.67 o 
  11   2   1        8.86       17.67     17.53 o 
  11   2   2       39.20       43.25     17.35 o 
  11   2   4      141.35      156.04     26.16 o 
  11   3  -7        3.36        3.47     18.50 o 
  11  -3  -5       95.03       96.65     30.20 o 
  11   3  -4       84.85       70.46     17.97 o 
  11   3  -2      290.08      301.72     27.09 o 
  11   3  -1       53.18       47.71     17.35 o 
  11   3   1        6.73       10.78     15.86 o 
  11   3   2        0.40       -0.49     17.38 o 
  11   3   4      107.53      158.88     25.95 o 
  11   4  -7        0.30       -5.09     19.14 o 
  11   4  -4       77.34       77.69     19.73 o 
  11   4  -2      608.01      671.28     36.73 o 
  11   4  -1        7.87        6.96     16.27 o 
  11   4   1        0.16       11.69     17.29 o 
  11   4   2       36.16       31.13     18.74 o 
  11   4   4       24.10       22.85     18.73 o 
  11   5  -7       10.49        3.06     20.62 o 
  11   5  -5      112.94      117.46     29.74 o 
  11   5  -4        3.28       -4.10     18.83 o 
  11   5  -2      155.84      149.29     21.99 o 
  11   5  -1        0.08        4.57     17.84 o 
  11   5   1       18.59       13.30     17.96 o 
  11   5   2       15.69       27.98     18.44 o 
  11   5   4       26.68       19.97     20.39 o 
  11   6  -7       25.66       38.30     20.74 o 
  11   6  -4       35.71       31.30     19.21 o 
  11   6  -2        0.33       12.56     16.17 o 
  11   6  -1      141.70      161.54     22.96 o 
  11   6   1       68.00       64.44     18.55 o 
  11   6   2       48.29       33.39     18.00 o 
  11   6   4        0.52       13.61     20.75 o 
  11   7  -7        1.41        9.65     15.34 o 
  11   7  -4      157.69      174.57     24.23 o 
  11   7  -2      232.10      220.29     24.27 o 
  11   7  -1        8.65        0.42     16.16 o 
  11   7   1        9.98       15.20     17.53 o 
  11   7   2       28.22       31.13     17.88 o 
  11   8  -7        0.21        6.43     18.73 o 
  11   8  -5      178.71      224.28     37.41 o 
  11   8  -4       85.30       71.86     19.98 o 
  11   8  -2       30.85       28.49     17.08 o 
  11   8  -1        1.67        5.96     16.55 o 
 -11  -8  -1       56.69       70.54     13.53 o 
  11   8   2      151.47      129.68     22.80 o 
  11   9  -7        1.68      -15.35     18.91 o 
  11   9  -4      180.30      180.45     23.96 o 
  11   9  -2        3.97       19.61     17.57 o 
  11   9  -1        8.02       -4.93     17.60 o 
 -11  -9  -1       10.18        5.67     12.44 o 
  11   9   2       29.50       23.97     18.79 o 
  11  10  -7       17.02        3.01     18.43 o 
  11  10  -4       19.22       33.65     17.51 o 
  11  10  -2       71.43       80.18     19.35 o 
 -11 -10   1        8.10        7.47     13.51 o 
 -11 -10  -1      116.94      140.89     17.13 o 
  11  10   2        2.08       -1.32     18.31 o 
  11  11  -7        5.15       21.47     20.71 o 
  11  11  -4        0.53      -15.19     19.19 o 
  11  11  -2       35.12       23.41     17.70 o 
 -11 -11   1        0.16      -14.32     14.32 o 
 -11 -11  -1        6.67       11.79     13.55 o 
  11  11   2       50.22       53.37     19.15 o 
  11  12  -7        0.06       -3.72     19.47 o 
  11  12  -4        4.88       13.25     17.79 o 
  11  12  -2       34.54       33.28     17.86 o 
 -11 -12   1        3.00       -2.60     14.63 o 
 -11 -12  -1        0.12       -5.92     14.10 o 
  11  12   2        2.04       -5.42     17.22 o 
  11  13  -4        7.03       10.72     20.07 o 
  11  13  -2       28.38       49.50     19.74 o 
 -11 -13   1       58.80       60.69     15.80 o 
 -11 -13  -1        3.11       25.21     14.57 o 
  11 -13   2       10.85       79.16     43.19 o 
  11 -14  -5       38.50       24.25     27.75 o 
  11  14  -4        0.46        3.29     18.35 o 
  11  14  -2        0.46        3.67     19.31 o 
 -11 -14   1       32.41       39.95     15.74 o 
 -11 -14  -1        0.46       -6.24     19.85 o 
  11 -15  -5        3.78       25.88     29.38 o 
  11  15  -4        0.52       -1.96     20.88 o 
 -11 -15   2       77.08       80.80     18.33 o 
 -11 -15   1        1.11        7.13     16.15 o 
  11  16  -4       21.89       21.85     20.25 o 
 -11 -16   2        3.32      -16.10     21.00 o 
 -11 -16   1        0.26       22.88     15.75 o 
  12   0  -4        2.70        3.09     25.88 o 
  12   0  -2        6.52      -23.44     23.44 o 
  12   0   2        0.08       16.48     28.10 o 
  12   1  -7       72.69       74.73     20.47 o 
  12   1  -4        5.17       10.11     18.98 o 
  12   1  -2        7.15        7.46     18.62 o 
  12   1  -1       46.72       53.09     18.44 o 
  12   1   1        3.06       -0.28     18.72 o 
  12   1   2       18.39        7.79     20.70 o 
  12   2  -7        9.84        9.59     21.40 o 
  12   2  -5       23.82       23.08     27.07 o 
  12   2  -4       13.16       16.89     18.98 o 
  12   2  -2        0.02      -18.87     18.87 o 
  12   2  -1        2.08      -15.31     15.31 o 
  12   2   1        6.44       24.77     19.03 o 
  12   2   2       16.70       20.45     20.95 o 
  12   3  -7       59.75       61.86     22.75 o 
  12   3  -4       96.48       85.69     19.89 o 
  12   3  -2        0.47        1.51     17.32 o 
  12   3  -1       17.70       12.81     18.38 o 
  12   3   1      227.20      222.93     28.38 o 
  12   3   2       22.56        7.05     20.11 o 
  12   4  -7        6.53       11.02     20.43 o 
  12   4  -4        0.01       14.09     17.44 o 
  12   4  -2       79.29       82.72     19.49 o 
  12   4  -1        0.59        0.92     17.25 o 
  12   4   1       87.97       83.88     22.13 o 
  12   4   2       55.68       82.99     23.71 o 
  12   5  -7        2.17       -8.08     21.45 o 
  12   5  -4       82.85      107.54     22.36 o 
  12   5  -2       46.45       62.71     20.20 o 
  12   5  -1       20.59       27.92     18.47 o 
  12   5   1       57.92       31.80     19.32 o 
  12   5   2       46.34       45.03     21.82 o 
  12   6  -7       26.87       23.24     20.59 o 
  12   6  -4      310.21      338.40     30.15 o 
  12   6  -2       12.59        6.83     17.51 o 
  12   6  -1        2.33        5.95     17.47 o 
  12   6   1        4.83       14.64     18.40 o 
  12   6   2       42.83       28.09     21.02 o 
  12   7  -7        1.63       -6.14     21.12 o 
  12   7  -4      388.68      390.11     31.40 o 
  12   7  -2        6.62        0.44     17.74 o 
  12   7  -1       20.06       22.56     18.36 o 
  12   7   1       34.00       39.63     20.19 o 
  12   7   2       19.61        1.05     20.20 o 
  12   8  -7       62.51       57.79     22.56 o 
  12   8  -4       26.14       26.85     18.12 o 
  12   8  -2        9.41        2.01     20.25 o 
  12   8  -1       30.09       60.05     20.94 o 
  12   8   1       44.08       53.87     19.52 o 
  12   8   2        4.23       22.07     19.20 o 
  12   9  -7       23.59       28.64     20.98 o 
  12   9  -4       84.35       98.97     21.70 o 
  12   9  -2       86.04       85.83     23.19 o 
  12   9  -1        0.00        4.83     18.85 o 
  12   9   1        0.06        2.99     21.05 o 
  12  10  -4       84.77       85.80     22.71 o 
  12  10  -2        1.48        6.24     19.11 o 
  12  10  -1       50.19       53.69     20.12 o 
  12  10   1        0.26       -2.57     19.88 o 
  12  11  -4        5.98        2.07     19.58 o 
  12  11  -2       36.89       33.20     20.54 o 
  12  11  -1      108.11      128.71     24.56 o 
  12  11   1       26.44       30.15     19.60 o 
  12  12  -4       12.29       28.02     21.82 o 
  12  12  -2       45.68       58.69     20.60 o 
  12  12  -1       36.28        6.43     21.53 o 
  12  13  -4        5.89        7.64     19.32 o 
  12  13  -2        1.13        4.11     20.85 o 
 -12 -13   1       53.62       67.95     17.36 o 
  12  14  -2       88.05      112.84     24.41 o 
  13   0  -4       89.28      123.73     34.74 o 
  13   0  -2       56.87       76.22     30.43 o 
  13   1  -7        7.90        7.01     22.55 o 
  13   1  -4        0.03        8.53     19.10 o 
  13   1  -2        0.12       33.08     19.65 o 
  13   1  -1        8.98       16.66     18.94 o 
  13   1   1       48.20       65.75     22.24 o 
  13   2  -4        5.05       13.76     20.05 o 
  13   2  -2      139.28      174.87     26.69 o 
  13   2  -1       66.54       56.04     21.60 o 
  13   2   1       56.63       96.25     24.91 o 
  13   3  -4       25.13       21.29     17.61 o 
  13   3  -2       12.82       -2.10     20.27 o 
  13   3  -1       14.63        3.27     20.72 o 
  13   3   1       43.64       31.92     21.95 o 
  13   4  -4        4.69       -7.15     20.82 o 
  13   4  -2        8.62      -11.59     21.31 o 
  13   4  -1        0.88       -4.87     19.09 o 
  13   4   1        9.57       13.95     21.41 o 
  13   5  -4       24.75       56.39     21.23 o 
  13   5  -2       23.53       24.65     21.45 o 
  13   5  -1        0.00       -5.81     20.50 o 
  13   6  -4       93.92      113.59     23.32 o 
  13   6  -2       20.24       37.07     20.76 o 
  13   6  -1       71.63       53.21     22.33 o 
  13   7  -4        3.60       11.63     21.26 o 
  13   7  -2        2.54       -2.85     21.39 o 
  13   7  -1        1.86       -4.20     20.80 o 
  13   8  -4       31.13       14.63     22.99 o 
  13   8  -2        0.49       -7.62     21.13 o 
  13   8  -1        3.91       -2.47     21.26 o 
  13   9  -4        2.16       30.32     23.06 o 
  13   9  -2       79.37       92.19     23.88 o 
  13   9  -1       68.82       66.05     24.12 o 
  13  10  -2        0.91      -12.99     20.67 o 
  14   0  -4       27.72        8.92     30.89 o 
  14   0  -2        0.96      -11.94     33.42 o 
  14   1  -4       41.46       70.75     23.99 o 
  14   1  -2        1.03       11.15     23.68 o 
                                                 
